# Supplementary material for: Cannabinerol (CBNR) Influences Synaptic Genes Associated with Cytoskeleton and Ion Channels in NSC-34 Cell Line: A Transcriptomic Study
Source: Biomedicines. 2024 Jan 15;12(1):189. doi: 10.3390/biomedicines12010189 (PMC10813620; doi:10.3390/biomedicines12010189)
Supplement: Supplementary file 1 [file biomedicines-12-00189-s001.zip]

Archive with 6 entries (6 files):
- Figure S1.tiff
- Figure S2.tif
- Table S1.xlsx
- Table S2.xlsx
- Table S3.xlsx
- Table S4.xlsx
