# Supplementary material for: Cannabinerol (CBNR) Influences Synaptic Genes Associated with Cytoskeleton and Ion Channels in NSC-34 Cell Line: A Transcriptomic Study
Source: Biomedicines. 2024 Jan 15;12(1):189. doi: 10.3390/biomedicines12010189 (PMC10813620; doi:10.3390/biomedicines12010189)
Supplement: Supplementary file 1 [file biomedicines-12-00189-s001.zip › Table S1.xlsx]

## Sheet: Table S1
Gene	CTRLs	CBNRs	Fold_Change	q-Value
1110004F10Rik	670.74	596.08	-0.18	0.0318
2310061I04Rik	141.49	103.56	-0.43	0.0233
2610021A01Rik	70.25	46.5	-0.57	0.047
Abhd2	369.27	458.24	0.3	0.000896
Acsl5	322.73	252.27	-0.34	0.00286
Actn2	75.91	111.44	0.54	0.0114
Actr1a	2135.32	1938.37	-0.14	0.000747
Actr3	1655.37	1518.78	-0.12	0.0167
Acvr2b	679.66	759.85	0.16	0.042
Adamts17	22.22	6.92	-1.69	0.00435
Adamts9	119.49	89.99	-0.42	0.048
Adcy6	722.68	852.18	0.24	0.000142
Afdn	886.18	985.16	0.15	0.0256
Aff4	1747.86	1595.71	-0.13	0.00748
Aga	18.63	7.15	-1.32	0.0431
Agap1	693.05	778.09	0.18	0.0183
Agap3	1046.5	1210.09	0.21	7.82e-05
2001-08-01	396.13	463.92	0.22	0.0344
Agps	653.05	536.52	-0.28	0.000172
Ahctf1	536.88	470.13	-0.19	0.0496
Ahnak	3932.01	3709.75	-0.09	0.0049
Aip	131.69	168.24	0.36	0.037
Akap8	156.73	116.13	-0.44	0.0114
Alg1	188.1	233.75	0.3	0.0394
Alg5	87.13	133.01	0.6	0.000901
Alkbh5	666.04	807.96	0.27	2.55e-05
Ampd2	571.29	700.54	0.29	3.18e-05
Ankrd11	1276.66	1452.27	0.18	0.000186
Ankrd13a	91.28	64.47	-0.52	0.0341
Ankrd27	42.04	66.73	0.66	0.0203
Ankrd52	2158.07	2465.42	0.19	0.000816
Anks1	161.09	222.25	0.47	0.000493
Anp32a	1366.1	1070.21	-0.35	8.51e-15
Ap3m1	361.16	294.74	-0.29	0.00823
Apaf1	148.9	114.39	-0.37	0.0464
Api5	452.36	368.68	-0.29	0.00182
Aqr	451.18	356.29	-0.35	8.65e-05
Arf4	1329.08	1181.8	-0.17	0.000893
Arf5	295.94	366.77	0.32	0.00194
Arfgap1	205.11	247.79	0.29	0.0434
Arfgef3	1258.28	1500.53	0.26	5.33e-09
Arhgap26	1152.1	1265.24	0.14	0.0193
Arhgap33	124.81	175.64	0.5	0.00122
Arhgdia	1623.73	1430.09	-0.18	0.000116
Arid2	1887.11	2055.03	0.12	0.00483
Armh3	239.18	195.58	-0.29	0.0487
Armh4	5.99	16.53	1.47	0.0429
Ascc3	2040.78	1747.34	-0.23	2.03e-09
Asrgl1	60.35	29.95	-1	0.000517
Astn2	509.31	426.8	-0.26	0.00394
Atp13a3	1656.37	1394.01	-0.24	0.04
Atp2c1	1663.47	1503.81	-0.14	0.00278
Atp5b	17309.7	15686.9	-0.14	3.72e-33
Atp5l	1432.19	1273.12	-0.17	0.000758
Atp8b2	1198.85	1377.31	0.2	3.27e-05
Atxn7l2	76.13	103.67	0.45	0.0487
B3gnt8	13.51	27.88	1.03	0.037
Bahd1	115.89	177.53	0.63	1.62e-05
Bcas3	175.68	235.13	0.43	0.00122
Bcl2	29.51	65.79	1.14	4.4e-05
Bcorl1	69.06	104.52	0.61	0.004
Bod1l	253.58	196.51	-0.36	0.0059
Brd2	909.07	813.18	-0.16	0.0205
Brip1	87.13	52.25	-0.71	0.00278
Brms1l	127.44	93.99	-0.43	0.0333
Brwd1	172.2	217.1	0.34	0.0255
Bsn	146.94	205.53	0.49	0.000452
Btbd1	767.51	683.6	-0.17	0.0319
Bud31	566.57	501.13	-0.19	0.0446
C2cd2l	224.69	277.29	0.31	0.0182
Cabin1	919.9	1113.69	0.29	5.99e-08
Cables1	67.21	94.14	0.49	0.0399
Cabp1	149.12	195.96	0.41	0.00638
Cacna1b	412.25	485.63	0.23	0.0163
Cacna1c	1015.87	1121.89	0.14	0.03
Cacna1i	297.14	358.69	0.28	0.0116
Cacnb1	125.03	159.74	0.36	0.0498
Cacnb3	630.39	787.47	0.31	0.00018
Cadm1	2436.17	2217.01	-0.14	0.000217
Calm3	1698.71	1527.62	-0.15	0.00129
Calu	2180.53	1911.35	-0.19	3.31e-07
Camk2d	1184.54	985.55	-0.26	2.88e-07
Camkv	399.61	474.29	0.25	0.00984
Canx	6880.24	6202.22	-0.15	7.54e-15
Capn15	46.94	74.89	0.66	0.013
Carmil3	552.94	701.3	0.34	6.06e-07
Cbwd1	413.23	310.38	-0.41	9.15e-06
Cbx7	103.35	150.73	0.55	0.00122
Cchcr1	12.2	29.57	1.33	0.00501
Ccna2	688.28	602.07	-0.19	0.0147
Ccnl2	139.29	184.3	0.42	0.00805
Cd2ap	129.29	96.72	-0.41	0.0449
Cd74	1.42	10.87	2.86	0.0265
Cdc37	419.8	340.39	-0.31	0.00128
Cdc73	1060.98	966.83	-0.13	0.0476
Cdk4	3507.38	3264.24	-0.11	0.000757
Cdk5r2	644.5	848.96	0.39	7.85e-11
Cdk5rap1	15.25	30.13	0.99	0.037
Cdv3	501.71	432.97	-0.2	0.0448
Celf3	2631.56	2861.32	0.12	0.000452
Celsr3	553.18	707.44	0.35	2.32e-07
Cep170	1374.17	1271.47	-0.12	0.0396
Cept1	232.45	308.16	0.4	0.000388
Cetn3	108.05	74.42	-0.56	0.00772
Cfl1	3320.01	2991.74	-0.15	1.29e-06
Chaf1a	237.67	169.37	-0.49	0.000128
Chek1	223.18	164.4	-0.43	0.00154
Chga	302.68	354.42	0.24	0.0411
Chka	111.1	150.01	0.42	0.0224
Chordc1	507.16	399.24	-0.35	2.54e-05
Chpf2	271.2	333.62	0.3	0.00892
Cic	685.83	808.84	0.25	0.000157
Cit	691.18	775.38	0.16	0.0446
Ckap5	2690.2	2442.9	-0.14	3.2e-05
Clk3	474.89	544.77	0.2	0.0381
Clock	411.53	348.53	-0.23	0.0346
Cltb	482.62	411.32	-0.22	0.0214
Cmip	753.29	928.62	0.3	2.49e-07
Cnga3	126.01	168.63	0.44	0.00823
Cnih4	930.98	1086.21	0.21	0.000186
Cnnm2	128.95	172.98	0.41	0.0127
Cnnm4	196.8	241.79	0.29	0.0486
Cnot1	8854.66	8550.65	-0.05	0.0122
Cntln	79.29	52.36	-0.59	0.0237
Cntnap1	274.14	335.18	0.28	0.0188
Cog8	135.83	102.5	-0.39	0.0453
Commd7	37.58	61.05	0.69	0.0247
Copb2	2781.51	2532.85	-0.14	6.01e-05
Coro1c	632.72	538.9	-0.23	0.0034
Cpeb4	1285.54	1439.93	0.16	0.00117
Csnk1d	3444.32	3226.55	-0.1	0.00473
Csnk2a1	3567.56	3071.29	-0.22	0.0062
Ctdspl2	572.81	486.44	-0.23	0.00624
Cul5	460.85	390.5	-0.24	0.0163
Cul9	167.72	218.91	0.39	0.00599
Cwc15	320.46	241.64	-0.4	0.000281
Cwc27	29.84	15.17	-1.02	0.0338
Cyb5r3	684.31	565.98	-0.27	0.000217
Cycs	622.02	495.34	-0.32	1.69e-05
Cyp51	164.59	117.32	-0.46	0.00461
Cyth3	851.09	653.01	-0.37	4.65e-10
Dab2ip	794.9	956.28	0.27	2.21e-06
Dad1	899.92	1007.71	0.16	0.0114
Dars2	64.49	91.41	0.48	0.0472
Dbnl	649.71	736.07	0.17	0.0281
Dclk2	338.42	400.65	0.23	0.0394
Ddb1	4896.61	4620.82	-0.09	0.0012
Ddx1	2343.62	2128.78	-0.14	0.000281
Ddx39a	585.18	665.43	0.18	0.0378
Ddx3x	4826.74	4526.54	-0.1	0.000351
Ddx55	6.43	16.66	1.4	0.0473
Dedd	585.42	671.4	0.19	0.0199
Dek	257.63	155.67	-0.73	5.04e-07
Dennd10	469.77	389.67	-0.26	0.00526
Dennd4b	168.17	211	0.33	0.0341
Deptor	79.18	127.14	0.68	0.000196
Dgkd	178.95	223.57	0.34	0.0182
Dgkz	600.79	713.37	0.25	0.000387
Dhfr	160.55	113.63	-0.48	0.00386
Dhx36	1060.66	936.85	-0.19	0.00154
Dlgap3	705.53	826.24	0.23	0.000346
Dmtf1	631.28	550.56	-0.19	0.0277
Dnajb11	558.4	485.98	-0.2	0.0224
Dnajb5	305.43	363.57	0.24	0.0397
Dnajc21	457.77	364.02	-0.35	9.2e-05
Dph3	67.53	43.31	-0.62	0.0328
Drosha	1139.49	1038.19	-0.14	0.0344
Dtx3	166.1	237.54	0.5	0.0475
Dvl1	398.4	507.32	0.35	3.42e-05
E2f2	149.98	113.62	-0.41	0.0258
Eef1b2	1211.79	994.95	-0.28	1.5e-08
Ehd3	34.2	18.35	-0.88	0.0467
Eif1ax	925.47	831.59	-0.15	0.0383
Eif2s3x	5826.77	5184.03	-0.17	8.51e-15
Eif4a1	3610.96	3410.67	-0.09	0.0113
Eif4enif1	378.08	313.41	-0.26	0.0176
Eif4g2	59417.4	54062.8	-0.14	0.033
Eif5	1595.72	1461	-0.13	0.00957
Elf2	221.11	174.84	-0.34	0.019
Emc4	540.99	620.86	0.2	0.0193
Entpd7	79.94	54.09	-0.53	0.0459
Epb41l1	2220.79	2064.71	-0.1	0.0214
Eprs	2732.75	2464.06	-0.15	1.22e-05
Evi5	201.19	125.31	-0.67	6.78e-07
Exoc1	246.69	300.56	0.29	0.0181
Exosc9	40.19	21.1	-0.89	0.0223
F2rl2	11.77	2.84	-2	0.0394
Fam120c	333.75	411.67	0.3	0.00209
Fam169a	74.41	40.11	-0.83	0.00095
Fam199x	758.05	865.37	0.19	0.00657
Fbh1	369.15	434.91	0.23	0.0287
Fbxl14	93.78	128.08	0.45	0.022
Fcho2	241.07	173.18	-0.48	0.000143
Fem1a	101.5	132.62	0.42	0.0356
Fgfr1	423.79	497.36	0.22	0.0193
Fgfr1op2	109.46	80.02	-0.45	0.0431
Fip1l1	977	817.39	-0.25	2.54e-05
Fnbp1l	583.82	513.28	-0.2	0.0252
Fnbp4	330.67	414.05	0.31	0.0015
Foxd1	742.34	906.52	0.29	0.000363
Foxo4	20.58	37.16	0.85	0.0385
Frg1	592.91	427.01	-0.48	3.7e-11
Fyttd1	165.9	120.84	-0.43	0.00957
G6pdx	408.08	342.52	-0.24	0.0199
Galnt2	427.07	503.54	0.25	0.00598
Gas2l1	15.79	37.18	1.27	0.00151
Gatad1	390.53	307.3	-0.32	0.00123
Gcsh	53.48	29.6	-0.84	0.00805
Gdf11	108.14	161.87	0.59	0.000215
Gfod1	16.34	39.47	1.25	0.000953
Gga1	259.45	316.67	0.28	0.0193
Ghitm	372.07	451.74	0.28	0.00368
Glyr1	2070.1	1924.93	-0.11	0.019
Gm10288	354.99	272.46	-0.38	0.000238
Gm10357	21.02	8.61	-1.31	0.0284
Gm11400	13.29	28.88	1.11	0.0224
Gm11585	21.35	9.29	-1.23	0.0392
Gm12403	4.9	17.1	1.78	0.0161
Gm12960	29.31	47.56	0.69	0.0462
Gm13394	582.07	434.65	-0.4	4.12e-08
Gm13414	11.22	30.9	1.39	0.0411
Gm13493	451.28	367.9	-0.29	0.00169
Gm13577	21.9	9.65	-1.17	0.0396
Gm14269	17.64	3.62	-2.27	0.00507
Gm15265	47.92	77.79	0.7	0.00652
Gm15459	2693.82	2339.38	-0.2	4.71e-10
Gm15772	272.01	211.18	-0.34	0.00592
Gm18588	25.05	7.03	-1.86	0.000902
Gm26397	174.9	272.82	0.63	4.27e-08
Gm45804	19.06	33.99	0.88	0.0452
Gm4617	92.26	66.29	-0.5	0.0381
Gm4895	5.45	19.62	1.8	0.00526
Gm4972	0.98	9.63	3.31	0.037
Gm5620	85.17	56.35	-0.57	0.0219
Gm6501	49.34	28.24	-0.78	0.0228
Gm8719	11.43	2.26	-2.4	0.0381
Gm9800	141.82	103.88	-0.48	0.00875
Gna13	979.58	1136.94	0.22	0.000101
Gnasas1	14.81	34.65	1.22	0.00444
Gnb2	1953.09	2206.89	0.18	1.6e-06
Gnb5	97.8	132.27	0.43	0.0329
Gng5	1063.79	1200.49	0.18	0.00127
Gnl2	299.97	247.29	-0.27	0.0385
Gnptab	133.1	99.31	-0.41	0.0368
Golt1b	267.43	325.75	0.28	0.0194
Gosr1	127.54	90.01	-0.49	0.0122
Gpr173	68.4	137.2	0.99	1.06e-08
Grb14	12.96	2.95	-2.11	0.0249
Grin1	501.04	578.01	0.21	0.0169
Grsf1	609.27	537.9	-0.18	0.0486
Gtf2f1	378.02	283.66	-0.4	0.00148
Gtf2h3	22.11	43.66	1.03	0.00389
Gtpbp10	28.54	10.43	-1.46	0.00278
Gtpbp2	381.61	492.61	0.37	1.13e-05
H2-D1	1071.15	1177.33	0.13	0.0364
H2-K1	941.01	1053.61	0.17	0.00892
H2ac20	7621.26	8585.87	0.17	4.71e-10
H2ac23	120.4	82.31	-0.51	0.00874
H2bc12	3355.62	3730.5	0.15	6.36e-08
H2bc4	4366.45	4863.42	0.15	3.69e-10
H2bc7	520.66	591.17	0.18	0.0428
H2bc8	5708.94	6153.63	0.11	1.94e-06
H3f3c	23.09	43.31	0.95	0.00872
H4c18	628.7	730.18	0.22	0.00209
H4c6	4262.89	5152.33	0.28	3.03e-36
Hacd3	113.82	163.86	0.51	0.00141
Haus2	28.32	13.84	-0.99	0.045
Hba-a1	25.92	7.59	-1.76	0.00137
Hbs1l	545.36	480.37	-0.19	0.0469
Hcn4	53.04	94.9	0.84	0.000137
Hdac1	1620.08	1458.54	-0.15	0.00128
Hdac2	4701.59	4014.33	-0.23	5.21e-22
Hdac7	119.47	159.6	0.43	0.0133
Hic2	85.5	117.73	0.45	0.0344
Hipk3	520.96	591.56	0.19	0.0339
Hmces	110.12	145.95	0.4	0.0329
Hmgn2	2393.27	2161.77	-0.15	4.83e-05
Hmmr	68.19	43.94	-0.6	0.0349
Hoxc8	42.59	67.5	0.65	0.0247
Hs6st1	1033.46	1143.76	0.14	0.0203
Hsf1	416.15	609.96	0.54	2.73e-14
Hsp90aa1	3877.46	3289.38	-0.23	9.31e-06
Hsp90b1	11667.3	10218.1	-0.19	2.65e-26
Hspa4	2107.25	1830.98	-0.2	1.54e-07
Hspa9	5718.66	5015.14	-0.19	0.00298
Htra2	296.77	356.34	0.27	0.0203
Htt	835.07	939.41	0.16	0.0167
Idh3g	1257.07	1039.62	-0.27	4.33e-08
Ift172	444.16	514.57	0.2	0.0385
Ift22	19.93	6.46	-1.6	0.013
Igf1r	956.1	1071.16	0.16	0.0114
Igsf9b	188.97	238.19	0.34	0.0163
Ik	1479.66	1216.55	-0.28	2.14e-10
Ikbkg	203.93	250.14	0.29	0.0333
Ilk	1406.96	1535.76	0.12	0.0247
Ina	208.25	256.68	0.3	0.0285
Insm1	170.91	224.7	0.41	0.00265
Ireb2	1124.68	1025.06	-0.13	0.0464
Irf1	46.08	77.05	0.72	0.0045
Isl1	480.52	575.76	0.27	0.00082
Jak1	856.8	688.43	-0.32	1.39e-07
Kansl3	948.25	1093.83	0.2	0.000549
Kars	4087.26	3736.41	-0.13	2.03e-06
Kcnc1	9.26	22.42	1.23	0.0452
Kcnj9	11.44	30.59	1.38	0.00299
Kdelr1	295.4	243.69	-0.28	0.0281
Kdm4c	109.03	148.22	0.43	0.0193
Kdm6a	1486.51	1308.07	-0.17	0.0479
Kmt2a	2023.73	2171.98	0.11	0.0133
Kpnb1	5065.87	4765.76	-0.08	0.00151
Krcc1	60.24	31.66	-0.91	0.00164
L1cam	1243.31	1095.48	-0.17	0.00168
Lap3	309.37	251.18	-0.28	0.0193
Laptm4a	3187.22	2866.76	-0.15	0.0113
Larp4	721.71	612.6	-0.24	0.00114
Las1l	101.62	67	-0.58	0.00905
Lats1	1531.5	1410.69	-0.11	0.0381
Lbh	35.51	56.86	0.66	0.0397
Ldb1	1948.98	2263.25	0.21	0.0249
Ldha	550.36	463.07	-0.23	0.00771
Lingo1	138.67	175	0.34	0.0453
Lmbr1	46.08	71.03	0.59	0.0364
Lrrn3	94.76	61.32	-0.63	0.00483
Ltk	53.59	78.37	0.58	0.0256
Lyar	64.7	34.56	-0.93	0.000769
Lypla2	650.45	728.94	0.16	0.0436
Lysmd1	8.72	21.55	1.27	0.0269
Mab21l2	168.17	225.23	0.41	0.0026
Macf1	2464.61	2667.74	0.11	0.00279
Map2k1	855.98	967.9	0.18	0.00496
Map2k2	537.05	619.98	0.2	0.0201
Map3k20	49.45	91.44	0.89	6.06e-05
Map3k7	1559.62	1289.93	-0.27	7.33e-10
Map4k4	6540.21	6265.6	-0.06	0.0167
Mapk8ip3	526.92	672.82	0.36	2.87e-07
Mapkap1	749.77	672.27	-0.17	0.0338
Mapre1	654.19	578.46	-0.18	0.0314
Marcks	369.28	494.12	0.41	5.78e-07
Mat2a	1388.56	1509.17	0.13	0.0181
Mbd6	523.85	698.87	0.41	1.06e-09
Mbip	51.52	33.18	-0.68	0.0442
Mcm6	581.07	490.33	-0.23	0.00598
Mea1	53.93	32.9	-0.72	0.0245
Med12	688.92	811.68	0.24	0.000253
Med29	16.66	5.44	-1.57	0.0324
Megf8	462.37	566.29	0.29	0.000412
Metap2	2326.89	1806.71	-0.36	6.82e-27
Mfsd14a	432.3	500.31	0.21	0.0335
Mga	700.33	790.69	0.17	0.0214
Mia2	903.4	734.01	-0.29	7.54e-07
Mical1	52.82	77.84	0.56	0.0366
Mier3	117.65	87.45	-0.42	0.0476
Mif	657.35	843.03	0.36	2.03e-09
Mindy1	33.44	17.57	-0.92	0.0372
Mki67	301.28	229.86	-0.37	0.00127
Mllt6	334.37	410.46	0.29	0.0037
Mmadhc	94.87	61.9	-0.61	0.00712
Morn4	416.39	339.76	-0.29	0.00347
Mrpl45	21.46	8.85	-1.26	0.0323
Mrps25	116.98	77.76	-0.57	0.00418
Msh5	21.89	38.1	0.83	0.0372
Mterf3	11.98	1.02	-3.53	0.0202
Mtmr10	31.8	12.8	-1.32	0.00378
Mtmr2	1254.77	1132.81	-0.15	0.00928
Mtx2	430.35	360.9	-0.25	0.0116
Mvb12b	63.07	88.68	0.51	0.0381
Myh3	2820.95	2580.09	-0.13	0.000167
Myo5a	2664.59	2460.28	-0.11	0.00382
Myo9b	217.72	262.97	0.29	0.0311
Myt1	243.55	320.75	0.41	0.000145
Naa50	765.18	618.68	-0.31	3.14e-06
Nars	674.09	593.33	-0.18	0.0345
Nat8l	113.39	162.61	0.5	0.00213
Ncl	4753.34	3669.64	-0.38	3.12e-60
Ncoa4	99.55	70.43	-0.47	0.0457
Ncor1	1516.04	1392.19	-0.13	0.0167
Ndufa4	193.13	127.97	-0.56	7.83e-05
Ndufaf1	23.42	7.48	-1.62	0.00502
Ndufs2	2742.49	2957.02	0.1	0.00378
Ndufv2	1309.68	1146.54	-0.18	0.000487
Nedd4	1035.25	881.06	-0.22	0.000103
Nfe2l2	59.14	32.77	-0.83	0.00575
Nfic	459.32	530.45	0.21	0.0237
Nfyb	105.66	69.15	-0.61	0.00338
Nipbl	4043.52	3712.91	-0.12	1.62e-05
Nisch	1135.36	1325.02	0.23	3.25e-06
Nkiras2	129.39	168.24	0.38	0.026
Nkx2-5	160.56	206.72	0.35	0.0245
Nle1	202.46	280.16	0.46	8.36e-05
Nop14	199.12	135.34	-0.57	4.21e-05
Notch1	202.58	249.75	0.31	0.0265
Npr2	544.15	614.43	0.19	0.0325
Nptn	628.66	551.97	-0.18	0.0367
Nr6a1	91.06	123.08	0.43	0.0355
Nrn1	428.7	509.71	0.25	0.00603
Nsmce4a	273.81	203.72	-0.42	0.000421
Nsun5	4.47	14.51	1.75	0.0298
Nup54	336.99	260.93	-0.36	0.00104
Nup88	620.08	488.66	-0.34	4.08e-06
Oaz1	1087.27	1230.46	0.17	0.00237
Odr4	96.73	64.41	-0.58	0.0105
Ogt	964.21	1151.79	0.25	1.61e-06
Orc3	139.21	101.19	-0.48	0.0081
Ostm1	277.87	226.31	-0.29	0.0239
Otulin	54.68	89.73	0.68	0.00315
P4hb	765.7	585.68	-0.37	3.94e-09
Pa2g4	2570.58	2216.8	-0.21	4.78e-10
Pabpc1	34400.5	32291.3	-0.09	8.07e-28
Pacs2	84.3	115.96	0.47	0.0263
Paf1	483.47	403.45	-0.25	0.00809
Paics	522.08	452.11	-0.2	0.0431
Pan2	492.79	571.1	0.21	0.0172
Parl	572.45	443.43	-0.36	0.0145
Parn	233.31	187.52	-0.3	0.0388
Patz1	187.89	239.39	0.33	0.0178
Pbk	231.59	179.32	-0.37	0.00661
Pcdha1	156.07	200	0.37	0.0146
Pcdha12	117.29	158.11	0.44	0.0127
Pcdhb17	198.68	264.09	0.4	0.00131
Pcdhb8	11	27.33	1.32	0.00744
Pck2	383.69	459.23	0.26	0.00823
Pcm1	1707.62	1504.59	-0.19	1.77e-05
Pcmt1	1129.47	1235.06	0.13	0.0284
Pcyt2	32.57	58.7	0.85	0.00444
Pde12	187.02	234.83	0.32	0.0267
Pelo	27.12	47.7	0.8	0.0213
Pgam1	1870.15	2195.53	0.23	4.76e-11
Phactr4	53.04	32.42	-0.67	0.0459
Phf10	800.97	708.77	-0.18	0.0193
Phf13	92.47	131.42	0.51	0.00763
Phgdh	1510.96	1673.58	0.15	0.00164
Phkg2	518.67	610.46	0.23	0.00467
Pi4ka	1881.48	1696	-0.15	0.000532
Pin4	675.59	566.13	-0.26	0.000352
Pitpna	912.05	807.42	-0.17	0.0168
Pitpnb	1053.42	887.3	-0.25	7.73e-06
Pkd1	300.39	386.22	0.36	0.000297
Plcg1	478.12	626.35	0.4	2.16e-08
Plekha1	328.16	388.23	0.23	0.0394
Plekha7	65.56	93.63	0.5	0.0394
Plekhh3	92.14	124.02	0.42	0.0432
Plekhm1	389.82	451.81	0.21	0.0411
Plxnd1	608.21	696.5	0.19	0.0148
Poglut1	63.5	93.82	0.56	0.018
Poglut2	95.2	66.43	-0.52	0.0252
Pola1	869.09	786.47	-0.15	0.0483
Polr1d	127.33	163.11	0.36	0.0448
Ppfia3	91.27	128.03	0.49	0.0123
Ppp1r12c	52.5	80.32	0.58	0.0247
Ppp1r2	181.35	134.25	-0.45	0.00389
Ppp1r37	155	197.67	0.35	0.0287
Ppp2ca	3193.64	2893.78	-0.15	3.03e-06
Ppp2r1a	2040.5	1889.13	-0.11	0.0224
Pprc1	373.81	465.16	0.32	0.000302
Prdm10	51.63	28.33	-0.88	0.00723
Prdx2	267.76	215.63	-0.29	0.0294
Prim1	254	191.31	-0.41	0.00139
Prpf40b	616.31	734.97	0.26	0.000196
Prrc2a	4118.2	4388.5	0.1	0.000747
Psat1	2277	1939.66	-0.22	2.02e-10
Psmc2	1347.66	1229.48	-0.13	0.0321
Psmc3	2030.48	1701.58	-0.25	1.77e-11
Psmd1	2521.56	2282.22	-0.15	5.44e-05
Psmd12	480.58	396.43	-0.27	0.00393
Psmd7	1448.04	1577.14	0.12	0.0289
Ptdss2	383.95	458.68	0.24	0.0128
Ptges3	5181.36	4282.97	-0.27	3.56e-24
Ptma	14797.9	11545.5	-0.36	1.71e-20
Ptpn12	391.56	329.03	-0.26	0.0164
Ptpn23	390.9	470.21	0.26	0.00574
Ptprf	660.3	761.87	0.21	0.00364
Ptprn	1190.42	1396.49	0.23	1.97e-06
Rab7	1078.39	936.36	-0.2	0.0006
Rack1	8974.35	8610.87	-0.06	0.00278
Rad21	887.29	753.49	-0.23	0.000208
Rad50	550.18	479.23	-0.19	0.0369
Rai1	683.17	833.12	0.29	7.73e-06
Ralgps1	389.02	503.73	0.36	0.00087
Ranbp1	274.2	210.11	-0.36	0.00324
Ranbp2	30197.3	25558	-0.24	2.26e-165
Rara	341.12	432.65	0.34	0.000297
Rarg	55.44	34.13	-0.67	0.0413
Rasa1	2165.94	1890.91	-0.2	5.74e-08
Rasa2	153.57	108.25	-0.49	0.00417
Rcl1	158.92	121.4	-0.39	0.0314
Rhbdf2	48.59	75	0.64	0.0131
Rheb	794.95	717.73	-0.16	0.0425
Rhot2	6.86	20.39	1.57	0.0121
Rnf123	441.98	564.72	0.34	0.019
Rnf13	104.77	76.47	-0.46	0.0475
Rnf215	12.31	28.77	1.16	0.0167
Rnf217	274.51	329.75	0.26	0.0293
Rnf5	184.29	133.82	-0.43	0.00529
Rnft2	55	79.53	0.54	0.0446
Rock1	713.99	599.55	-0.25	0.000421
Rpe	378.28	297.06	-0.35	0.000542
Rpl10a	1690.79	2229.55	0.4	0.0462
Rpl13	813.86	943.33	0.21	0.000627
Rpl14	1766.19	1544.54	-0.19	7.73e-06
Rpl17-ps3	132.1	92.19	-0.51	0.00805
Rpl19	7462.93	8638.9	0.21	2.82e-05
Rpl21	7558.72	7256.19	-0.06	0.00743
Rpl31	7006.53	7449.47	0.09	2.57e-05
Rpl4	9227.33	8178.7	-0.17	0.0381
Rpl5	3812.64	3589.73	-0.08	0.0141
Rpl7	2851.04	2282.54	-0.31	6.95e-25
Rpn1	587.76	471.42	-0.31	5.25e-05
Rpp30	78.32	52.3	-0.56	0.0345
Rps17	14726.5	13849.9	-0.09	9.43e-11
Rps19	2269.29	2656.5	0.23	1.24e-12
Rps24	4069.63	3665.53	-0.15	2.5e-08
Rps27	2109.61	2426.73	0.2	1.5e-08
Rps4x	10838.7	9897.72	-0.13	0.019
Rps8	406.73	477.86	0.23	0.0214
Rps9	1720.49	2075.09	0.27	5.84e-13
Rpsa-ps10	914.14	1079.7	0.24	1.47e-05
Rrn3	494.29	405.27	-0.27	0.00245
Rsf1	637.92	559.51	-0.2	0.0165
Rsrp1	133.86	176.07	0.38	0.0218
Rtn4	1306.15	1186.35	-0.15	0.00957
Rtraf	422.32	360.42	-0.24	0.0245
Sacm1l	563.89	491.29	-0.19	0.0441
Safb	504.27	414.22	-0.28	0.00151
Samd4b	818.37	957.37	0.23	0.000116
Sap18	513.11	614.38	0.25	0.00168
Sars	1379.69	1260.49	-0.12	0.0319
Sart1	184.72	142.11	-0.38	0.0199
Sass6	92.15	59.06	-0.63	0.00638
Sbf1	806.17	964.59	0.26	1.55e-05
Scd2	890.68	1025.06	0.2	0.000953
Scg3	248.03	186.01	-0.42	0.000845
Scn8a	714.08	838.55	0.23	0.000701
Scp2	87.24	46.95	-0.86	0.000172
Sec23a	1327.65	1115.01	-0.25	1.1e-07
Selenoi	617.58	700.97	0.17	0.0381
Serinc3	53.59	29.26	-0.88	0.00507
Serpinh1	376.86	440.83	0.24	0.0193
Setx	509.63	430.22	-0.24	0.00948
Sf3a1	2726.99	2483.38	-0.13	0.000186
Sf3b2	718.67	644.5	-0.16	0.0448
Sgip1	462.76	530.08	0.21	0.0265
Shmt2	757.41	872.32	0.2	0.00366
Siah2	96.4	132.66	0.47	0.0116
Skiv2l	129.73	193.07	0.56	0.000109
Slc16a6	170.02	129.7	-0.41	0.0144
Slc1a4	149.33	200.37	0.42	0.00397
Slc25a3	2820.13	3054.26	0.11	0.00137
Slc25a5	1298.51	1445.37	0.15	0.00299
Slc38a9	53.8	80.41	0.59	0.0245
Slc39a11	159.13	221.59	0.47	0.000591
Slc44a1	969.53	1160.64	0.26	6.78e-07
Slc52a2	93.02	128.58	0.44	0.0271
Slc6a9	208.88	261.06	0.33	0.0161
Slc7a5	2686.88	2995.71	0.16	1.1e-06
Slc9a5	190.8	235.5	0.31	0.0316
Slit1	175.69	228.08	0.38	0.006
Slit3	8513.17	9507.16	0.16	4.65e-24
Slk	772.81	672.88	-0.2	0.00652
Smad2	1637.26	1382.58	-0.24	3.94e-08
Smap1	853.09	739.2	-0.21	0.00195
Smarcb1	1011.98	899.57	-0.16	0.0127
Smarcc2	1977.59	2127.55	0.1	0.0304
Smc2	858.68	774.78	-0.15	0.0411
Smc3	4334.12	3858.5	-0.17	0.0267
Smu1	657.22	573.86	-0.21	0.00944
Smurf2	444.28	386.3	-0.21	0.048
Snd1	3209.06	3386.63	0.08	0.035
Snrnp200	3181.62	2964.46	-0.1	0.00246
Snx10	89.75	62.12	-0.51	0.0392
Snx18	42.16	65.87	0.63	0.03
Sobp	1691.88	1820.68	0.11	0.0224
Son	6940.22	7463.95	0.11	2.06e-08
Sos2	469.58	401.25	-0.22	0.0265
Spag5	109.46	66.9	-0.68	0.00082
Spcs2	1622.49	1471.43	-0.14	0.00278
Spin1	361.51	279.76	-0.36	0.000386
Sprtn	18.63	7.37	-1.32	0.0431
Sptssa	44.33	67.84	0.59	0.0422
Srebf2	1350.27	1487.14	0.14	0.00957
Srp19	91.17	63.12	-0.55	0.0223
Srp54c	135.28	101.3	-0.42	0.0305
Ss18	609.27	528.48	-0.19	0.0267
Ssb	227.55	177.92	-0.35	0.0141
St13	3321.73	2727.63	-0.28	5.34e-09
St8sia3	58.49	85.1	0.54	0.0316
Stag1	1100.3	961.95	-0.2	0.000533
Stard9	18.84	39.17	1.08	0.00657
Sufu	287.42	339.99	0.26	0.0267
Supt6	2603.18	2422.6	-0.1	0.0107
Syngap1	641.49	741.66	0.22	0.00327
Szt2	271.74	329.78	0.27	0.0224
Tab2	5350.08	4483.18	-0.26	0.000217
Taf1	2487.62	2330.05	-0.1	0.0183
Taf2	638.56	549.8	-0.21	0.0111
Taf4	237.45	297.37	0.31	0.0112
Tarbp2	176.55	249.57	0.49	9.2e-05
Taz	261.63	322.16	0.3	0.00878
Tbc1d19	556.37	629.66	0.18	0.0384
Tbc1d25	21.02	40.9	0.99	0.00957
Tbc1d31	240.83	289.53	0.27	0.0384
Tbx20	187.99	137.59	-0.44	0.00393
Tfrc	159.99	122.28	-0.38	0.037
Thoc3	153.25	202.04	0.39	0.0108
Timm13	473.03	622.89	0.39	3.94e-08
Tmco1	299.02	180.44	-0.73	8.9e-12
Tmem131	1231.09	1070.32	-0.2	0.000172
Tmem170b	11.43	25.51	1.21	0.0199
Tmem216	3.48	14.06	2.06	0.0178
Tmem258	196.72	256.84	0.38	0.00298
Tmem63b	766.02	865.92	0.18	0.0114
Tmem94	379.26	461.83	0.29	0.00201
Tmtc2	1131.36	1292.38	0.2	0.00012
Tnpo3	2335.64	2144.42	-0.12	0.00272
Tnrc6a	3408.97	3606.87	0.08	0.0277
Tnrc6c	1657.06	1894.57	0.2	8.16e-07
Tomm34	115.02	83.09	-0.47	0.0269
Top1	924.58	765.32	-0.28	1.93e-06
Topbp1	151.4	110.14	-0.47	0.00695
Tpbgl	65.68	101.88	0.62	0.00396
Tph2	14.16	31.59	1.13	0.0134
Tpm4	500.97	383.9	-0.39	0.000162
Tpp1	107.3	148.6	0.45	0.012
Tpp2	1983.84	1799.82	-0.14	0.00152
Tpra1	39.53	64.49	0.74	0.00984
Tpt1	152.84	112.27	-0.41	0.0189
Traf2	83.22	56.75	-0.51	0.0473
Tram1	269.93	192.02	-0.46	9.1e-05
Trappc8	562.6	473.77	-0.26	0.00184
Trim33	880.18	791.47	-0.16	0.0341
Trio	1566.78	1694.35	0.12	0.0173
Tsr1	143.44	95.81	-0.55	0.00151
Ttbk1	387.96	460.42	0.25	0.0114
Tub	1254.41	1473.28	0.24	2.19e-07
Tubb2b	1937.32	1749.59	-0.15	0.000687
Tubb4b	10532.5	9029.4	-0.22	2.11e-47
Tubgcp4	271.53	329.87	0.28	0.017
Txndc17	43.9	22.04	-0.93	0.00966
Uba3	791.94	683.59	-0.22	0.00128
Ube2d2a	8.49	20.83	1.29	0.0364
Ube2n	1221.97	1080.59	-0.18	0.00124
Ubr1	871.8	773.67	-0.18	0.0113
Ubr4	4204.42	4602.21	0.13	4.47e-07
Ubxn1	367.26	305.8	-0.25	0.0303
Uck2	2165.24	2019.18	-0.09	0.0428
Ufc1	452.71	535.92	0.24	0.00667
Unc45a	431.61	497.39	0.2	0.0429
Unk	279.36	384.54	0.48	3.37e-07
Usp1	196.61	158.98	-0.32	0.0452
Usp14	656.05	581.71	-0.17	0.0479
Usp15	954.47	799.47	-0.25	2.54e-05
Usp22	450.71	375.85	-0.27	0.00496
Usp5	1058.93	1172.81	0.15	0.0174
Usp9x	9508.65	8815.47	-0.11	1.08e-10
Uxs1	386.59	306.96	-0.33	0.000815
Vars2	104.55	143.74	0.46	0.0127
Vax1	364.8	311.3	-0.23	0.0457
Vezt	17.75	39.22	1.13	0.00324
Vps13d	606.55	697.32	0.21	0.00653
Vps16	325.44	413.92	0.35	0.000281
Wasf1	777.65	870.92	0.17	0.0204
Washc5	489.06	394.18	-0.3	0.000532
Wdr43	524.76	595.84	0.19	0.0377
Wdr46	21.68	8.72	-1.35	0.0225
Wdr82	587.19	473.77	-0.3	0.000165
Wnk3	297.37	244.24	-0.3	0.0161
Wrap53	131.67	169.23	0.36	0.039
Yars	917.71	826.13	-0.14	0.0466
Ybx1	5567.64	5348.08	-0.06	0.037
Ypel5	50.97	88.49	0.79	0.000591
Ywhag	2059.08	2217.41	0.11	0.0144
Yy1	739.38	645.98	-0.19	0.0114
Zbtb18	1651.83	1918.39	0.22	1.44e-08
Zc3h13	181.35	132.83	-0.44	0.00447
Zdhhc17	618.65	704.96	0.18	0.0265
Zfp112	14.49	3.86	-1.85	0.0264
Zfp217	16.89	6.35	-1.41	0.0421
Zfp263	71.45	105.49	0.56	0.00955
Zfp367	128.65	93.89	-0.46	0.0196
Zfp37	67	37.81	-0.79	0.00382
Zfp398	61.97	103.45	0.74	0.000351
Zfp770	34.2	54.04	0.66	0.0486
Zfp958	30.17	11.92	-1.27	0.00606
Zmiz2	582.07	666.94	0.21	0.00903
Znhit6	47.17	25.63	-0.88	0.00957
Znrf1	768.27	984.65	0.37	3.99e-11
