# Supplementary material for: Cannabinerol (CBNR) Influences Synaptic Genes Associated with Cytoskeleton and Ion Channels in NSC-34 Cell Line: A Transcriptomic Study
Source: Biomedicines. 2024 Jan 15;12(1):189. doi: 10.3390/biomedicines12010189 (PMC10813620; doi:10.3390/biomedicines12010189)
Supplement: Supplementary file 1 [file biomedicines-12-00189-s001.zip › Table S2.xlsx]

## Sheet: CBNR
Pathway identifier	Pathway name	#Entities found	#Entities total	Entities ratio	Entities pValue	Entities FDR	#Reactions found	#Reactions total	Reactions ratio	Species identifier	Species name	Submitted entities found	Mapped entities	Found reaction identifiers
R-HSA-9675108	Nervous system development	71	621	0.0404376	8.62397e-10	6.51851e-07	105	324	0.0223726	9606	Homo sapiens	Rpl4;Rpl5;Rps17;Ldb1;Cacna1c;Rps19;Pabpc1;Slit1;Csnk2a1;Slit3;Taz;L1cam;Hsp90aa1;Rpl7;Psmd12;Hdac2;Rpl31;Hdac1;Cltb;Lypla2;Scd2;Cacna1i;Rps9;Tubb2b;Rps8;Plcg1;Cfl1;Isl1;Actr3;Elf2;Rpl21;Sos2;Psmc2;Rasa1;Rpn1;Psmc3;Rpl13;Rpl14;Pitpna;Rpl19;Myo9b;Grin1;Rpl10a;Cyp51;Cacnb3;Psmd7;Rps4x;Rps27;Cacnb1;Trio;Scn8a;Psmd1;Fgfr1;Rps24;Srebf2;Cntnap1;Plxnd1;Map2k2;Map2k1;Siah2;Tubb4b;Rock1		R-HSA-525833;R-HSA-3928633;R-HSA-3928639;R-HSA-9621399;R-HSA-3928627;R-HSA-419087;R-HSA-3928625;R-HSA-9621400;R-HSA-3928631;R-HSA-9621406;R-HSA-9621404;R-HSA-593690;R-HSA-3928616;R-HSA-3928623;R-HSA-3928608;R-HSA-3928614;R-HSA-418850;R-HSA-109860;R-HSA-109862;R-HSA-622382;R-HSA-3928595;R-HSA-392749;R-HSA-392748;R-HSA-392751;R-HSA-418858;R-HSA-418856;R-HSA-9621410;R-HSA-555065;R-HSA-9621411;R-HSA-…
R-HSA-1799339	SRP-dependent cotranslational protein targeting to membrane	26	119	0.00774891	1.79767e-09	6.51851e-07	5	5	0.000345256	9606	Homo sapiens	Rpl4;Rpl5;Rps4x;Rps27;Rps9;Spcs2;Rps17;Rps8;Rps19;Rpn1;Rpl13;Rpl14;Rpl19;Rpl7;Rps24;Tram1;Rpl31;Rpl21;Sos2;Rpl10a;Srp19		R-HSA-1799326;R-HSA-1799330;R-HSA-1799329;R-HSA-1799335;R-HSA-1799332
R-HSA-156827	L13a-mediated translational silencing of Ceruloplasmin expression	26	120	0.00781403	2.12966e-09	6.51851e-07	3	3	0.000207154	9606	Homo sapiens	Rpl4;Rpl5;Rps4x;Rps27;Rps9;Rps17;Rps8;Pabpc1;Rps19;Rpl13;Rpl14;Rpl19;Rpl7;Rps24;Eif1ax;Rpl31;Rpl21;Eif4a1;Eif2s3x;Sos2;Rpl10a		R-HSA-156832;R-HSA-156823;R-HSA-156826
R-HSA-72706	GTP hydrolysis and joining of the 60S ribosomal subunit	26	120	0.00781403	2.12966e-09	6.51851e-07	3	3	0.000207154	9606	Homo sapiens	Rpl4;Rpl5;Rps4x;Rps27;Rps9;Rps17;Rps8;Rps19;Rpl13;Rpl14;Rpl19;Rpl7;Rps24;Eif1ax;Eif5;Rpl31;Rpl21;Eif4a1;Eif2s3x;Sos2;Rpl10a		R-HSA-72672;R-HSA-72619;R-HSA-72671
R-HSA-72613	Eukaryotic Translation Initiation	27	130	0.0084652	2.53638e-09	6.51851e-07	20	21	0.00145008	9606	Homo sapiens	Rpl4;Rpl5;Rps4x;Rps27;Rps9;Rps17;Rps8;Pabpc1;Rps19;Rpl13;Rpl14;Rpl19;Rpl7;Rps24;Eif1ax;Eif5;Rpl31;Rpl21;Eif4a1;Eif2s3x;Sos2;Rpl10a		R-HSA-72673;R-HSA-72672;R-HSA-156832;R-HSA-72676;R-HSA-72647;R-HSA-72619;R-HSA-156808;R-HSA-72621;R-HSA-72691;R-HSA-72722;R-HSA-156823;R-HSA-72663;R-HSA-72631;R-HSA-72697;R-HSA-156826;R-HSA-72635;R-HSA-157849;R-HSA-72669;R-HSA-72671;R-HSA-72670
R-HSA-72737	Cap-dependent Translation Initiation	27	130	0.0084652	2.53638e-09	6.51851e-07	17	18	0.00124292	9606	Homo sapiens	Rpl4;Rpl5;Rps4x;Rps27;Rps9;Rps17;Rps8;Pabpc1;Rps19;Rpl13;Rpl14;Rpl19;Rpl7;Rps24;Eif1ax;Eif5;Rpl31;Rpl21;Eif4a1;Eif2s3x;Sos2;Rpl10a		R-HSA-72673;R-HSA-72672;R-HSA-72676;R-HSA-72647;R-HSA-72619;R-HSA-156808;R-HSA-72621;R-HSA-72691;R-HSA-72722;R-HSA-72663;R-HSA-72631;R-HSA-72697;R-HSA-72635;R-HSA-157849;R-HSA-72669;R-HSA-72671;R-HSA-72670
R-HSA-9010553	Regulation of expression of SLITs and ROBOs	32	183	0.0119164	5.26345e-09	1.15796e-06	6	20	0.00138102	9606	Homo sapiens	Rpl4;Rpl5;Rps17;Ldb1;Psmc2;Rps19;Pabpc1;Rpn1;Psmc3;Rpl13;Rpl14;Slit1;Rpl19;Rpl7;Psmd12;Rpl31;Rpl10a;Psmd7;Rps4x;Rps9;Rps27;Rps8;Psmd1;Isl1;Rps24;Rpl21;Sos2		R-HSA-9010539;R-HSA-9010541;R-HSA-9014652;R-HSA-9010396;R-HSA-9011313;R-HSA-9014610
R-HSA-975956	Nonsense Mediated Decay (NMD) independent of the Exon Junction Complex (EJC)	23	101	0.00657681	7.26419e-09	1.33747e-06	1	1	6.90512e-05	9606	Homo sapiens	Rpl4;Rpl5;Rps4x;Rps27;Rps9;Rps17;Rps8;Pabpc1;Rps19;Rpl13;Rpl14;Rpl19;Rpl7;Rps24;Rpl31;Rpl21;Sos2;Rpl10a		R-HSA-927789
R-HSA-2262752	Cellular responses to stress	98	1033	0.0672657	7.94151e-09	1.33747e-06	224	494	0.0341113	9606	Homo sapiens	Rpl4;H2ac20;Ccna2;Rpl5;Rps17;Actr1a;Rps19;Csnk2a1;Clock;Hsp90aa1;Rpl7;Psmd12;Rpl31;Scp2;Scd2;Arfgap1;Prdx2;Rps9;Szt2;Tubb2b;Rps8;Cycs;Parn;Dnajb11;Nup88;Nfe2l2;Ranbp2;Ptges3;Rpl21;Notch1;Chpf2;Cabp1;Sos2;H4c6;Ncor1;St13;Psmc2;Nfyb;Rpn1;Psmc3;H2bc12;Rpl13;Rpl14;Hsp90b1;Nup54;Ndufa4;Map4k4;Rpl19;Camk2d;Rai1;Cabin1;Hsf1;Rheb;Slc38a9;Rpl10a;Psmd7;Exosc9;Rad50;Rps4x;Rps27;Tnrc6c;H2bc7;H2bc8;Serpinh1;H…		R-HSA-9712274;R-HSA-9726621;R-HSA-4793925;R-HSA-3371582;R-HSA-9759364;R-HSA-3371554;R-HSA-1368069;R-HSA-3785768;R-HSA-1368065;R-HSA-187934;R-HSA-1368119;R-HSA-3341343;R-HSA-5693540;R-HSA-3371527;R-HSA-3371531;R-HSA-9755306;R-HSA-1791064;R-HSA-5663258;R-HSA-1368140;R-HSA-5663245;R-HSA-9633008;R-HSA-517731;R-HSA-5333051;R-HSA-549475;R-HSA-9648888;R-HSA-6792712;R-HSA-3222593;R-HSA-3371586;R-HSA-5663…
R-HSA-156842	Eukaryotic Translation Elongation	23	102	0.00664192	8.68489e-09	1.33747e-06	6	9	0.000621461	9606	Homo sapiens	Rpl4;Rpl5;Rps4x;Rps27;Rps9;Rps17;Rps8;Rps19;Eef1b2;Rpl13;Rpl14;Rpl19;Rpl7;Rps24;Rpl31;Rpl21;Sos2;Rpl10a		R-HSA-156915;R-HSA-156912;R-HSA-156913;R-HSA-156923;R-HSA-156907;R-HSA-156910
R-HSA-6791226	Major pathway of rRNA processing in the nucleolus and cytosol	32	189	0.0123071	1.10661e-08	1.54926e-06	7	7	0.000483359	9606	Homo sapiens	Rpl4;Rpl5;Rps17;Rps19;Las1l;Rpl13;Rpl14;Rpl19;Rpl7;Rpl31;Rpp30;Rpl10a;Wdr43;Wdr46;Exosc9;Rps4x;Rps9;Rps27;Rps8;Nop14;Rps24;Rcl1;Rpl21;Ncl;Tsr1;Sos2;Csnk1d		R-HSA-6791223;R-HSA-6791222;R-HSA-6791221;R-HSA-6791219;R-HSA-6791218;R-HSA-6791228;R-HSA-6791227
R-HSA-156902	Peptide chain elongation	22	97	0.00631634	1.64471e-08	1.75741e-06	4	5	0.000345256	9606	Homo sapiens	Rpl4;Rpl5;Rps4x;Rps27;Rps9;Rps17;Rps8;Rps19;Rpl13;Rpl14;Rpl19;Rpl7;Rps24;Rpl31;Rpl21;Sos2;Rpl10a		R-HSA-156915;R-HSA-156912;R-HSA-156923;R-HSA-156907
R-HSA-927802	Nonsense-Mediated Decay (NMD)	25	124	0.00807449	1.72943e-08	1.75741e-06	6	6	0.000414307	9606	Homo sapiens	Rpl4;Ppp2ca;Rpl5;Rps4x;Rps27;Rps9;Rps17;Rps8;Pabpc1;Rps19;Rpl13;Rpl14;Rpl19;Rpl7;Rps24;Ppp2r1a;Rpl31;Rpl21;Sos2;Rpl10a		R-HSA-927836;R-HSA-927789;R-HSA-927832;R-HSA-927830;R-HSA-927813;R-HSA-927889
R-HSA-975957	Nonsense Mediated Decay (NMD) enhanced by the Exon Junction Complex (EJC)	25	124	0.00807449	1.72943e-08	1.75741e-06	5	5	0.000345256	9606	Homo sapiens	Rpl4;Ppp2ca;Rpl5;Rps4x;Rps27;Rps9;Rps17;Rps8;Pabpc1;Rps19;Rpl13;Rpl14;Rpl19;Rpl7;Rps24;Ppp2r1a;Rpl31;Rpl21;Sos2;Rpl10a		R-HSA-927836;R-HSA-927832;R-HSA-927830;R-HSA-927813;R-HSA-927889
R-HSA-72689	Formation of a pool of free 40S subunits	23	106	0.00690239	1.73646e-08	1.75741e-06	2	2	0.000138102	9606	Homo sapiens	Rpl4;Rpl5;Rps4x;Rps27;Rps9;Rps17;Rps8;Rps19;Rpl13;Rpl14;Rpl19;Rpl7;Rps24;Eif1ax;Rpl31;Rpl21;Sos2;Rpl10a		R-HSA-72673;R-HSA-72676
R-HSA-8953897	Cellular responses to stimuli	98	1051	0.0684378	1.83063e-08	1.75741e-06	224	525	0.0362519	9606	Homo sapiens	Rpl4;H2ac20;Ccna2;Rpl5;Rps17;Actr1a;Rps19;Csnk2a1;Clock;Hsp90aa1;Rpl7;Psmd12;Rpl31;Scp2;Scd2;Arfgap1;Prdx2;Rps9;Szt2;Tubb2b;Rps8;Cycs;Parn;Dnajb11;Nup88;Nfe2l2;Ranbp2;Ptges3;Rpl21;Notch1;Chpf2;Cabp1;Sos2;H4c6;Ncor1;St13;Psmc2;Nfyb;Rpn1;Psmc3;H2bc12;Rpl13;Rpl14;Hsp90b1;Nup54;Ndufa4;Map4k4;Rpl19;Camk2d;Rai1;Cabin1;Hsf1;Rheb;Slc38a9;Rpl10a;Psmd7;Exosc9;Rad50;Rps4x;Rps27;Tnrc6c;H2bc7;H2bc8;Serpinh1;H…		R-HSA-9712274;R-HSA-9726621;R-HSA-4793925;R-HSA-3371582;R-HSA-9759364;R-HSA-3371554;R-HSA-1368069;R-HSA-3785768;R-HSA-1368065;R-HSA-187934;R-HSA-1368119;R-HSA-3341343;R-HSA-5693540;R-HSA-3371527;R-HSA-3371531;R-HSA-9755306;R-HSA-1791064;R-HSA-5663258;R-HSA-1368140;R-HSA-5663245;R-HSA-9633008;R-HSA-517731;R-HSA-5333051;R-HSA-549475;R-HSA-9648888;R-HSA-6792712;R-HSA-3222593;R-HSA-3371586;R-HSA-5663…
R-HSA-422475	Axon guidance	64	585	0.0380934	3.05097e-08	2.74587e-06	95	298	0.0205773	9606	Homo sapiens	Rpl4;Rpl5;Rps17;Ldb1;Cacna1c;Rps19;Pabpc1;Slit1;Csnk2a1;Slit3;L1cam;Hsp90aa1;Rpl7;Psmd12;Rpl31;Cltb;Lypla2;Cacna1i;Rps9;Tubb2b;Rps8;Plcg1;Cfl1;Isl1;Actr3;Elf2;Rpl21;Sos2;Psmc2;Rasa1;Rpn1;Psmc3;Rpl13;Rpl14;Pitpna;Rpl19;Myo9b;Grin1;Rpl10a;Cacnb3;Psmd7;Rps4x;Rps27;Cacnb1;Trio;Scn8a;Psmd1;Fgfr1;Rps24;Cntnap1;Plxnd1;Map2k2;Map2k1;Siah2;Tubb4b;Rock1		R-HSA-525833;R-HSA-443783;R-HSA-3928633;R-HSA-443780;R-HSA-3928639;R-HSA-443778;R-HSA-443779;R-HSA-3928627;R-HSA-374669;R-HSA-445071;R-HSA-419087;R-HSA-3928625;R-HSA-445069;R-HSA-3928631;R-HSA-443784;R-HSA-374667;R-HSA-374677;R-HSA-445079;R-HSA-445076;R-HSA-445077;R-HSA-593690;R-HSA-3928616;R-HSA-3928623;R-HSA-374673;R-HSA-374672;R-HSA-374675;R-HSA-445084;R-HSA-3928608;R-HSA-374686;R-HSA-374681;R…
R-HSA-2408557	Selenocysteine synthesis	23	112	0.00729309	4.62056e-08	3.92747e-06	3	7	0.000483359	9606	Homo sapiens	Rpl4;Rpl5;Rps4x;Rps27;Rps9;Rps17;Rps8;Rps19;Rpl13;Sars;Rpl14;Rpl19;Rpl7;Rps24;Rpl31;Rpl21;Sos2;Rpl10a		R-HSA-2408529;R-HSA-2408526;R-HSA-5333615
R-HSA-376176	Signaling by ROBO receptors	35	235	0.0153025	5.19419e-08	4.0213e-06	16	60	0.00414307	9606	Homo sapiens	Rpl4;Rpl5;Rps17;Ldb1;Psmc2;Rps19;Pabpc1;Rpn1;Psmc3;Rpl13;Rpl14;Slit1;Slit3;Rpl19;Rpl7;Psmd12;Rpl31;Myo9b;Rpl10a;Psmd7;Rps4x;Rps9;Rps27;Rps8;Psmd1;Isl1;Rps24;Rpl21;Sos2		R-HSA-9010539;R-HSA-9010541;R-HSA-428515;R-HSA-8985799;R-HSA-428535;R-HSA-8985594;R-HSA-9014652;R-HSA-9010396;R-HSA-373715;R-HSA-9010815;R-HSA-9011313;R-HSA-9014610;R-HSA-9014834;R-HSA-8985812;R-HSA-8985591;R-HSA-9010231
R-HSA-72766	Translation	44	339	0.0220746	5.22247e-08	4.0213e-06	63	99	0.00683607	9606	Homo sapiens	Rpl4;Yars;Rpl5;Rps17;Rps19;Pabpc1;Rpn1;Rpl13;Sars;Rpl14;Rpl19;Vars2;Rpl7;Kars;Rpl31;Rpl10a;Rps4x;Mrpl45;Rps9;Rps27;Spcs2;Rps8;Eef1b2;Aip;Mrps25;Eprs;Brip1;Rps24;Nars;Tram1;Eif1ax;Eif5;Rpl21;Eif4a1;Eif2s3x;Dars2;Sos2;Srp19		R-HSA-1799326;R-HSA-5368279;R-HSA-156808;R-HSA-380042;R-HSA-72722;R-HSA-156823;R-HSA-156826;R-HSA-157849;R-HSA-156832;R-HSA-380199;R-HSA-72619;R-HSA-72621;R-HSA-5419261;R-HSA-72631;R-HSA-1799330;R-HSA-72635;R-HSA-1799329;R-HSA-1799335;R-HSA-1799332;R-HSA-5389842;R-HSA-380229;R-HSA-5419281;R-HSA-379974;R-HSA-72647;R-HSA-379980;R-HSA-5389848;R-HSA-5389849;R-HSA-379982;R-HSA-380233;R-HSA-379861;R-HS…
R-HSA-192823	Viral mRNA Translation	23	114	0.00742332	6.30743e-08	4.60443e-06	2	2	0.000138102	9606	Homo sapiens	Rpl4;Rpl5;Rps4x;Rps27;Rps9;Rps17;Rps8;Rps19;Rpl13;Rpl14;Grsf1;Rpl19;Rpl7;Rps24;Rpl31;Rpl21;Sos2;Rpl10a		R-HSA-192704;R-HSA-192841
R-HSA-9633012	Response of EIF2AK4 (GCN2) to amino acid deficiency	23	115	0.00748844	7.34978e-08	5.04312e-06	6	16	0.00110482	9606	Homo sapiens	Rpl4;Rpl5;Rps4x;Rps27;Rps9;Rps17;Rps8;Rps19;Rpl13;Rpl14;Rpl19;Rpl7;Rps24;Rpl31;Rpl21;Eif2s3x;Sos2;Rpl10a		R-HSA-9650722;R-HSA-9633008;R-HSA-9633742;R-HSA-381128;R-HSA-9634669;R-HSA-9633005
R-HSA-72764	Eukaryotic Translation Termination	22	106	0.00690239	7.52704e-08	5.04312e-06	3	5	0.000345256	9606	Homo sapiens	Rpl4;Rpl5;Rps4x;Rps27;Rps9;Rps17;Rps8;Rps19;Rpl13;Rpl14;Rpl19;Rpl7;Rps24;Rpl31;Rpl21;Sos2;Rpl10a		R-HSA-141671;R-HSA-141691;R-HSA-141673
R-HSA-8868773	rRNA processing in the nucleus and cytosol	32	207	0.0134792	8.541e-08	5.46624e-06	8	15	0.00103577	9606	Homo sapiens	Rpl4;Rpl5;Rps17;Rps19;Las1l;Rpl13;Rpl14;Rpl19;Rpl7;Rpl31;Rpp30;Rpl10a;Wdr43;Wdr46;Exosc9;Rps4x;Rps9;Rps27;Rps8;Nop14;Rps24;Rcl1;Rpl21;Ncl;Tsr1;Sos2;Csnk1d		R-HSA-6791223;R-HSA-6791222;R-HSA-6791221;R-HSA-6791219;R-HSA-6791218;R-HSA-6791228;R-HSA-6791227;R-HSA-6790906
R-HSA-168255	Influenza Infection	31	198	0.0128931	1.03288e-07	6.30054e-06	14	59	0.00407402	9606	Homo sapiens	Rpl4;Rpl5;Rps17;Rps19;Rpl13;Rpl14;Nup54;Grsf1;Kpnb1;Rpl19;Hsp90aa1;Rpl7;Rpl31;Canx;Rpl10a;Gtf2f1;Rps4x;Rps9;Rps27;Rps8;Nup88;Rps24;Ranbp2;Rpl21;Slc25a5;Sos2		R-HSA-192704;R-HSA-169921;R-HSA-168326;R-HSA-1176059;R-HSA-192841;R-HSA-168878;R-HSA-192627;R-HSA-168880;R-HSA-168337;R-HSA-168310;R-HSA-192830;R-HSA-6791035;R-HSA-168317;R-HSA-192925
R-HSA-168273	Influenza Viral RNA Transcription and Replication	28	173	0.0112652	2.21446e-07	1.30653e-05	6	14	0.000966717	9606	Homo sapiens	Rpl4;Rpl5;Rps4x;Rps27;Rps9;Rps17;Rps8;Rps19;Rpl13;Rpl14;Nup54;Nup88;Grsf1;Rpl19;Rpl7;Hsp90aa1;Rps24;Ranbp2;Rpl31;Rpl21;Sos2;Rpl10a;Gtf2f1		R-HSA-192627;R-HSA-192704;R-HSA-168326;R-HSA-192841;R-HSA-192830;R-HSA-192925
R-HSA-9711097	Cellular response to starvation	26	176	0.0114606	3.05255e-06	0.000173995	15	28	0.00193343	9606	Homo sapiens	Rpl4;Rpl5;Rps4x;Rps27;Rps9;Szt2;Rps17;Rps8;Rps19;Rpl13;Rpl14;Rpl19;Rpl7;Rps24;Rpl31;Rpl21;Rheb;Eif2s3x;Sos2;Slc38a9;Rpl10a		R-HSA-9657619;R-HSA-9633008;R-HSA-9639287;R-HSA-381128;R-HSA-9640254;R-HSA-9640195;R-HSA-9650722;R-HSA-9640167;R-HSA-9646468;R-HSA-9640168;R-HSA-9633742;R-HSA-9640175;R-HSA-9634669;R-HSA-9640237;R-HSA-9633005
R-HSA-72312	rRNA processing	32	247	0.0160839	3.54944e-06	0.000195219	8	21	0.00145008	9606	Homo sapiens	Rpl4;Rpl5;Rps17;Rps19;Las1l;Rpl13;Rpl14;Rpl19;Rpl7;Rpl31;Rpp30;Rpl10a;Wdr43;Wdr46;Exosc9;Rps4x;Rps9;Rps27;Rps8;Nop14;Rps24;Rcl1;Rpl21;Ncl;Tsr1;Sos2;Csnk1d		R-HSA-6791223;R-HSA-6791222;R-HSA-6791221;R-HSA-6791219;R-HSA-6791218;R-HSA-6791228;R-HSA-6791227;R-HSA-6790906
R-HSA-72649	Translation initiation complex formation	14	62	0.00403725	6.74366e-06	0.000357414	2	2	0.000138102	9606	Homo sapiens	Rps4x;Rps27;Rps9;Rps17;Eif1ax;Rps8;Pabpc1;Rps19;Eif4a1;Eif2s3x;Rps24		R-HSA-156808;R-HSA-157849
R-HSA-9018519	Estrogen-dependent gene expression	23	153	0.00996288	8.47842e-06	0.000432399	32	66	0.00455738	9606	Homo sapiens	H2ac20;H2bc7;Tnrc6c;H2bc8;Rad21;H2bc4;H2bc12;Tnrc6a;Stag1;Smc3;Hsp90aa1;Yy1;Zfp217;Tram1;Ptges3;Hdac1;Ago1;Bcl2;Gtf2f1;H4c6		R-HSA-9011981;R-HSA-9011983;R-HSA-9011971;R-HSA-9008258;R-HSA-9011975;R-HSA-9012315;R-HSA-9009371;R-HSA-9012186;R-HSA-9011997;R-HSA-9008285;R-HSA-9012319;R-HSA-9011985;R-HSA-9038161;R-HSA-9011984;R-HSA-9009065;R-HSA-9012203;R-HSA-9011949;R-HSA-9011950;R-HSA-9012000;R-HSA-9023840;R-HSA-9009378;R-HSA-9011941;R-HSA-9012196;R-HSA-9023846;R-HSA-9011961;R-HSA-9008315;R-HSA-9011966;R-HSA-9012208;R-HSA-9…
R-HSA-72702	Ribosomal scanning and start codon recognition	14	64	0.00416748	9.57648e-06	0.000469248	2	2	0.000138102	9606	Homo sapiens	Rps4x;Rps27;Rps9;Eif5;Rps17;Eif1ax;Rps8;Rps19;Eif4a1;Eif2s3x;Rps24		R-HSA-72697;R-HSA-72621
R-HSA-2408522	Selenoamino acid metabolism	25	180	0.011721	1.31167e-05	0.000611118	4	33	0.00227869	9606	Homo sapiens	Rpl4;Rpl5;Rps4x;Rps27;Rps9;Rps17;Rps8;Rps19;Rpl13;Sars;Rpl14;Eprs;Rpl19;Rpl7;Rps24;Rpl31;Kars;Rpl21;Sos2;Rpl10a		R-HSA-2408529;R-HSA-2408546;R-HSA-2408526;R-HSA-5333615
R-HSA-72662	Activation of the mRNA upon binding of the cap-binding complex and eIFs, and subsequent binding to 43S	14	66	0.00429771	1.34152e-05	0.000611118	5	6	0.000414307	9606	Homo sapiens	Rps4x;Rps27;Rps9;Rps17;Eif1ax;Rps8;Pabpc1;Rps19;Eif4a1;Eif2s3x;Rps24		R-HSA-72647;R-HSA-72631;R-HSA-156808;R-HSA-72635;R-HSA-157849
R-HSA-1640170	Cell Cycle	66	733	0.0477307	1.35804e-05	0.000611118	246	451	0.0311421	9606	Homo sapiens	H2ac20;Ccna2;Nipbl;Actr1a;Csnk2a1;Rsf1;Kpnb1;Ywhag;Smc3;Smc2;Hsp90aa1;Ube2n;Psmd12;Pcm1;Scp2;Hdac1;Ppp2ca;Cables1;Tubb2b;Hmmr;Nup88;Myt1;Brip1;Ranbp2;Msh5;Prim1;Mcm6;Ckap5;Csnk1d;H4c6;Haus2;Psmc2;Rad21;Pola1;Chek1;Tubgcp4;Rpn1;Psmc3;H2bc12;Nup54;Dhfr;Ahctf1;Mapre1;Orc3;Psmd7;Rad50;Wrap53;Rps27;H2bc7;H2bc8;H2bc4;Topbp1;Psmd1;Stag1;Ppp2r1a;Cdk4;E2f2;Tubb4b;Tpp1		R-HSA-375302;R-HSA-69127;R-HSA-912389;R-HSA-8961665;R-HSA-187916;R-HSA-912408;R-HSA-69140;R-HSA-2545203;R-HSA-69142;R-HSA-69144;R-HSA-174104;R-HSA-174105;R-HSA-187934;R-HSA-174110;R-HSA-912429;R-HSA-69152;R-HSA-380455;R-HSA-187937;R-HSA-9018017;R-HSA-75820;R-HSA-187948;R-HSA-187949;R-HSA-75822;R-HSA-75825;R-HSA-2470935;R-HSA-187959;R-HSA-176702;R-HSA-176700;R-HSA-2245218;R-HSA-5683735;R-HSA-25452…
R-HSA-8953854	Metabolism of RNA	73	841	0.0547633	1.57509e-05	0.000693038	84	199	0.0137412	9606	Homo sapiens	Snrnp200;Rpl4;Rpl5;Rps17;Rps19;Pabpc1;Las1l;Ybx1;Rpl7;Hbs1l;Psmd12;Fyttd1;Anp32a;Rpl31;Rpp30;Thoc3;Wdr43;Gtf2f1;Wdr46;Ddx39a;Ppp2ca;Rps9;Aqr;Rps8;Parn;Nup88;Ranbp2;Cwc27;Rpl21;Ncl;Bud31;Sos2;Csnk1d;Sart1;Ik;Psmc2;Rpn1;Fip1l1;Psmc3;Rpl13;Rpl14;Nup54;Rtraf;Grsf1;Rpl19;Sf3a1;Cwc15;Sap18;Gtf2h3;Rpl10a;Psmd7;Exosc9;Rps4x;Cnot1;Rps27;Skiv2l;Psmd1;Eprs;Nop14;Rps24;Rcl1;Pan2;Sf3b2;Smu1;Ppp2r1a;Eif4a1;Ddx…		R-HSA-9770132;R-HSA-8849157;R-HSA-9770129;R-HSA-429955;R-HSA-9770131;R-HSA-9770141;R-HSA-8941312;R-HSA-9770142;R-HSA-77069;R-HSA-77068;R-HSA-77073;R-HSA-9770119;R-HSA-77587;R-HSA-450580;R-HSA-158481;R-HSA-77589;R-HSA-77077;R-HSA-77591;R-HSA-158484;R-HSA-77590;R-HSA-77078;R-HSA-77593;R-HSA-77081;R-HSA-77592;R-HSA-77083;R-HSA-77594;R-HSA-77085;R-HSA-6783483;R-HSA-6790906;R-HSA-72095;R-HSA-927889;R-…
R-HSA-69278	Cell Cycle, Mitotic	56	595	0.0387445	1.89354e-05	0.000795286	184	352	0.024306	9606	Homo sapiens	H2ac20;Ccna2;Nipbl;Actr1a;Csnk2a1;Kpnb1;Ywhag;Smc3;Smc2;Hsp90aa1;Psmd12;Pcm1;Hdac1;Ppp2ca;Cables1;Tubb2b;Hmmr;Nup88;Myt1;Ranbp2;Prim1;Mcm6;Ckap5;Csnk1d;H4c6;Haus2;Psmc2;Rad21;Pola1;Tubgcp4;Rpn1;Psmc3;H2bc12;Nup54;Dhfr;Ahctf1;Mapre1;Orc3;Psmd7;Rps27;H2bc7;H2bc8;H2bc4;Psmd1;Stag1;Ppp2r1a;Cdk4;E2f2;Tubb4b		R-HSA-9648017;R-HSA-375302;R-HSA-8964492;R-HSA-8852354;R-HSA-8961934;R-HSA-69127;R-HSA-8961665;R-HSA-8964482;R-HSA-2294574;R-HSA-8852362;R-HSA-2990880;R-HSA-187916;R-HSA-2990882;R-HSA-69140;R-HSA-2545203;R-HSA-2520883;R-HSA-2294580;R-HSA-69142;R-HSA-69144;R-HSA-8853405;R-HSA-174104;R-HSA-8964498;R-HSA-174105;R-HSA-187934;R-HSA-174110;R-HSA-2294590;R-HSA-188191;R-HSA-69152;R-HSA-380455;R-HSA-18793…
R-HSA-72695	Formation of the ternary complex, and subsequently, the 43S complex	12	54	0.00351631	3.50505e-05	0.00143707	3	3	0.000207154	9606	Homo sapiens	Rps4x;Rps27;Rps9;Rps17;Eif1ax;Rps8;Rps19;Eif2s3x;Rps24		R-HSA-72691;R-HSA-72663;R-HSA-72669
R-HSA-426496	Post-transcriptional silencing by small RNAs	5	7	0.000455818	3.81383e-05	0.00152553	2	3	0.000207154	9606	Homo sapiens	Tnrc6c;Ago1;Tnrc6a		R-HSA-426522;R-HSA-426489
R-HSA-9022692	Regulation of MECP2 expression and activity	10	39	0.00253956	4.84529e-05	0.00188966	7	14	0.000966717	9606	Homo sapiens	Camk2d;Ncor1;Hdac2;Tnrc6c;Hdac1;Ago1;Htt;Tnrc6a		R-HSA-9023592;R-HSA-9005995;R-HSA-8986939;R-HSA-9021183;R-HSA-9021182;R-HSA-9006992;R-HSA-9615501
R-HSA-69206	G1/S Transition	21	150	0.00976753	5.62169e-05	0.00213624	26	61	0.00421213	9606	Homo sapiens	Psmd7;Ccna2;Ppp2ca;Psmc2;Cables1;Pola1;Rpn1;Psmc3;Psmd1;Dhfr;Psmd12;Ppp2r1a;Cdk4;Orc3;Hdac1;Prim1;E2f2;Mcm6		R-HSA-187520;R-HSA-8961934;R-HSA-8961665;R-HSA-69195;R-HSA-68940;R-HSA-8961863;R-HSA-8848414;R-HSA-8961874;R-HSA-8961619;R-HSA-68954;R-HSA-113503;R-HSA-68960;R-HSA-113504;R-HSA-187552;R-HSA-113638;R-HSA-8961632;R-HSA-8961636;R-HSA-8848436;R-HSA-68914;R-HSA-187574;R-HSA-68917;R-HSA-187575;R-HSA-68916;R-HSA-68919;R-HSA-68918;R-HSA-188345
R-HSA-453279	Mitotic G1 phase and G1/S transition	23	174	0.0113303	5.99495e-05	0.00221813	61	101	0.00697417	9606	Homo sapiens	Psmd7;Ccna2;Ppp2ca;Psmc2;Cables1;Pola1;Rpn1;Psmc3;Psmd1;Dhfr;Psmd12;Ppp2r1a;Cdk4;Orc3;Hdac1;Prim1;E2f2;Mcm6		R-HSA-187520;R-HSA-8964492;R-HSA-1227670;R-HSA-1227671;R-HSA-9754130;R-HSA-8961934;R-HSA-8942607;R-HSA-8961665;R-HSA-8964482;R-HSA-8848414;R-HSA-8964498;R-HSA-187552;R-HSA-8964525;R-HSA-9018017;R-HSA-8964513;R-HSA-8848436;R-HSA-68914;R-HSA-187574;R-HSA-68917;R-HSA-187575;R-HSA-68916;R-HSA-68919;R-HSA-68918;R-HSA-8964531;R-HSA-188345;R-HSA-182594;R-HSA-1362261;R-HSA-69195;R-HSA-68940;R-HSA-8964550…
R-HSA-9735869	SARS-CoV-1 modulates host translation machinery	10	41	0.00266979	7.29075e-05	0.00262467	1	3	0.000207154	9606	Homo sapiens	Rps4x;Rps27;Rps9;Rps17;Rps8;Rps19;Rps24		R-HSA-9729232
R-HSA-1266738	Developmental Biology	109	1463	0.095266	8.61714e-05	0.003016	242	719	0.0496478	9606	Homo sapiens	Rpl4;Rpl5;H2ac20;Rps17;Ldb1;Cacna1c;Pabpc1;Rps19;Slit1;Insm1;Nkx2-5;Csnk2a1;Slit3;Taz;L1cam;Kdm4c;Rpl7;Hsp90aa1;Psmd12;Hdac2;Rpl31;Hdac1;Cltb;Lypla2;Rara;Scd2;Foxo4;Cacna1i;Med29;Med12;Rps9;Tubb2b;Rps8;Tbx20;Cfl1;Plcg1;Mif;Isl1;Kdm6a;Actr3;Elf2;Rpl21;Notch1;Chpf2;Sos2;Nr6a1;H4c6;Ncor1;Psmc2;Rasa1;Psmc3;Rpn1;H2bc12;Rpl13;Rpl14;Pitpna;Rpl19;Myo9b;Grin1;Rpl10a;Cyp51;Cacnb3;Psmd7;Rps4x;Cnot1;Rarg;Cac…		R-HSA-525833;R-HSA-3928633;R-HSA-3928639;R-HSA-3928627;R-HSA-3928625;R-HSA-3928631;R-HSA-9735302;R-HSA-9634433;R-HSA-3928616;R-HSA-3928623;R-HSA-9796225;R-HSA-9733772;R-HSA-3928608;R-HSA-3928614;R-HSA-418850;R-HSA-3928595;R-HSA-392749;R-HSA-392748;R-HSA-392751;R-HSA-418858;R-HSA-418856;R-HSA-555065;R-HSA-1112609;R-HSA-9735335;R-HSA-418866;R-HSA-392752;R-HSA-418865;R-HSA-9617067;R-HSA-3928577;R-HS…
R-HSA-5689880	Ub-specific processing proteases	25	206	0.0134141	0.00011039	0.00386367	16	40	0.00276205	9606	Homo sapiens	Ccna2;H2ac20;Rnf123;Psmc2;Rpn1;Psmc3;H2bc12;Ikbkg;Map3k7;Psmd12;Usp22;Foxo4;Traf2;Psmd7;H2bc7;H2bc8;H2bc4;Psmd1;Usp5;Smad2;Usp9x;Usp15;Usp14;Siah2;Smurf2		R-HSA-5696534;R-HSA-870479;R-HSA-6781764;R-HSA-5696627;R-HSA-5697009;R-HSA-5689950;R-HSA-870437;R-HSA-6781899;R-HSA-8862184;R-HSA-6781814;R-HSA-5689539;R-HSA-5690080;R-HSA-5696960;R-HSA-8869456;R-HSA-5690157;R-HSA-5690152
R-HSA-157118	Signaling by NOTCH	29	258	0.0168002	0.000119836	0.00407444	73	154	0.0106339	9606	Homo sapiens	Psmd7;Ncor1;H2ac20;H2bc7;Tnrc6c;H2bc8;Psmc2;H2bc4;Rpn1;Psmc3;H2bc12;Psmd1;Ybx1;Tnrc6a;Psmd12;Hdac2;Plxnd1;Poglut1;Notch1;Hdac1;Ago1;Hdac7;H4c6		R-HSA-1912349;R-HSA-1606682;R-HSA-9021451;R-HSA-9021450;R-HSA-4396371;R-HSA-1980047;R-HSA-1980044;R-HSA-1980042;R-HSA-1980041;R-HSA-4396379;R-HSA-4395227;R-HSA-1980039;R-HSA-4395231;R-HSA-4396382;R-HSA-1912382;R-HSA-1912379;R-HSA-9016751;R-HSA-1912378;R-HSA-1912372;R-HSA-9604664;R-HSA-1912374;R-HSA-157353;R-HSA-1912369;R-HSA-1912368;R-HSA-1980078;R-HSA-9604642;R-HSA-1912364;R-HSA-1912367;R-HSA-19…
R-HSA-69275	G2/M Transition	25	212	0.0138048	0.000169936	0.00560787	32	78	0.005386	9606	Homo sapiens	Psmd7;Ccna2;Ppp2ca;Psmc2;Actr1a;Tubb2b;Tubgcp4;Rpn1;Psmc3;Hmmr;Psmd1;Myt1;Ywhag;Hsp90aa1;Psmd12;Pcm1;Mapre1;Ppp2r1a;Tubb4b;Ckap5;Csnk1d;Haus2		R-HSA-380294;R-HSA-170055;R-HSA-8852354;R-HSA-170116;R-HSA-380303;R-HSA-8852362;R-HSA-8852298;R-HSA-3000319;R-HSA-380311;R-HSA-8852306;R-HSA-8853405;R-HSA-2574845;R-HSA-3000310;R-HSA-8854044;R-HSA-2574840;R-HSA-380455;R-HSA-162657;R-HSA-170087;R-HSA-4088024;R-HSA-170084;R-HSA-170088;R-HSA-8853419;R-HSA-170158;R-HSA-170156;R-HSA-8856951;R-HSA-8854071;R-HSA-4088141;R-HSA-380272;R-HSA-8856945;R-HSA-…
R-HSA-68886	M Phase	40	415	0.0270235	0.000180866	0.00578773	46	91	0.00628366	9606	Homo sapiens	H2ac20;Nipbl;Psmc2;Actr1a;Rad21;Tubgcp4;Rpn1;Psmc3;H2bc12;Nup54;Csnk2a1;Ywhag;Kpnb1;Smc3;Smc2;Hsp90aa1;Psmd12;Ahctf1;Pcm1;Mapre1;Psmd7;Ppp2ca;H2bc7;Rps27;H2bc8;Tubb2b;H2bc4;Psmd1;Nup88;Stag1;Ranbp2;Ppp2r1a;Tubb4b;Ckap5;Csnk1d;H4c6;Haus2		R-HSA-2245218;R-HSA-2514854;R-HSA-9648017;R-HSA-375302;R-HSA-2288097;R-HSA-2545253;R-HSA-2467809;R-HSA-2467811;R-HSA-1638803;R-HSA-9624798;R-HSA-2294574;R-HSA-2990880;R-HSA-9615901;R-HSA-2990882;R-HSA-9668419;R-HSA-2995388;R-HSA-2529015;R-HSA-9615937;R-HSA-2545203;R-HSA-2520883;R-HSA-2294580;R-HSA-9618378;R-HSA-380316;R-HSA-380508;R-HSA-2468287;R-HSA-2529020;R-HSA-9615945;R-HSA-2172666;R-HSA-2294…
R-HSA-453274	Mitotic G2-G2/M phases	25	214	0.013935	0.000195342	0.00625095	34	80	0.0055241	9606	Homo sapiens	Psmd7;Ccna2;Ppp2ca;Psmc2;Actr1a;Tubb2b;Tubgcp4;Rpn1;Psmc3;Hmmr;Psmd1;Myt1;Ywhag;Hsp90aa1;Psmd12;Pcm1;Mapre1;Ppp2r1a;Tubb4b;Ckap5;Csnk1d;Haus2		R-HSA-380294;R-HSA-170055;R-HSA-8852354;R-HSA-170116;R-HSA-380303;R-HSA-8852362;R-HSA-8852298;R-HSA-3000319;R-HSA-380311;R-HSA-8852306;R-HSA-8853405;R-HSA-2574845;R-HSA-3000310;R-HSA-8854044;R-HSA-2574840;R-HSA-380455;R-HSA-187937;R-HSA-162657;R-HSA-170087;R-HSA-4088024;R-HSA-170084;R-HSA-170088;R-HSA-8853419;R-HSA-170158;R-HSA-170156;R-HSA-8856951;R-HSA-8854071;R-HSA-4088141;R-HSA-380272;R-HSA-1…
R-HSA-69481	G2/M Checkpoints	20	153	0.00996288	0.000203948	0.00632239	13	24	0.00165723	9606	Homo sapiens	Psmd7;Rad50;H2bc7;H2bc8;Psmc2;Chek1;Rpn1;H2bc4;Psmc3;H2bc12;Topbp1;Psmd1;Brip1;Myt1;Ywhag;Ube2n;Psmd12;Orc3;Mcm6;H4c6		R-HSA-5683735;R-HSA-69891;R-HSA-6799332;R-HSA-75010;R-HSA-69604;R-HSA-170055;R-HSA-8852354;R-HSA-176298;R-HSA-6799246;R-HSA-75016;R-HSA-75028;R-HSA-176116;R-HSA-176318
R-HSA-211000	Gene Silencing by RNA	17	119	0.00774891	0.000220035	0.00660105	14	40	0.00276205	9606	Homo sapiens	H2ac20;H2bc7;Tnrc6c;H2bc8;H2bc4;H2bc12;Nup54;Nup88;Tnrc6a;Hsp90aa1;Drosha;Ranbp2;Ago1;Tarbp2;H4c6		R-HSA-5578965;R-HSA-2106625;R-HSA-5578742;R-HSA-5578966;R-HSA-426464;R-HSA-5578744;R-HSA-5601883;R-HSA-203862;R-HSA-210805;R-HSA-2106614;R-HSA-203893;R-HSA-2106615;R-HSA-426522;R-HSA-426489
R-HSA-8936459	RUNX1 regulates genes involved in megakaryocyte differentiation and platelet function	13	76	0.00494888	0.000223241	0.00669723	21	33	0.00227869	9606	Homo sapiens	H2ac20;Tnrc6c;H2bc7;H2bc8;Kmt2a;Hdac1;H2bc4;Ago1;H2bc12;Tnrc6a;H4c6		R-HSA-8936584;R-HSA-8936616;R-HSA-8937097;R-HSA-8937037;R-HSA-8936621;R-HSA-8936608;R-HSA-8936481;R-HSA-8936995;R-HSA-8937016;R-HSA-8937113;R-HSA-8937050;R-HSA-8935740;R-HSA-8936989;R-HSA-8937118;R-HSA-8937022;R-HSA-8935730;R-HSA-8936979;R-HSA-8935731;R-HSA-8936628;R-HSA-8935732;R-HSA-8936599
R-HSA-1912408	Pre-NOTCH Transcription and Translation	14	88	0.00573029	0.000269404	0.00781271	21	28	0.00193343	9606	Homo sapiens	H2ac20;Tnrc6c;H2bc7;H2bc8;Notch1;H2bc4;Ago1;H2bc12;Tnrc6a;H4c6		R-HSA-1912413;R-HSA-1912412;R-HSA-1606682;R-HSA-1912415;R-HSA-9017835;R-HSA-1912409;R-HSA-1912410;R-HSA-1912406;R-HSA-1912368;R-HSA-9604831;R-HSA-9604829;R-HSA-9604834;R-HSA-1912364;R-HSA-1912367;R-HSA-1912366;R-HSA-1912363;R-HSA-1912362;R-HSA-4395227;R-HSA-1606561;R-HSA-4395231;R-HSA-1912416
R-HSA-392499	Metabolism of proteins	152	2238	0.145732	0.000270537	0.00784556	259	823	0.0568292	9606	Homo sapiens	Rpl4;Rpl5;H2ac20;Rps17;Actr1a;Rps19;Sars;Map3k7;Smc3;Rpl7;Ube2n;Rpl31;Kars;Arfgap1;Cog8;Rps9;Mrpl45;Tubb2b;Rps8;Nsmce4a;Alg5;Adamts9;Aip;Alg1;Usp5;Mrps25;Isl1;Exoc1;Sec23a;Ranbp2;Rpl21;Fem1a;Scg3;H4c6;Yars;Nrn1;Rnf123;Rad21;Rpn1;Nup54;Dph3;Myo5a;Wrap53;Rps27;Skiv2l;Stag1;Eprs;Rps24;Nars;Smad2;Eif1ax;Eif5;Kdelr1;Gnb2;Eif4a1;Siah2;Uba3;Paf1;Gnb5;Cul5;Ogt;Srp19;Cul9;Arf4;Ccna2;Cdc73;Rab7;B3gnt8;Pabp…		R-HSA-8956040;R-HSA-688136;R-HSA-8956045;R-HSA-5660752;R-HSA-8850560;R-HSA-5660753;R-HSA-5689950;R-HSA-548890;R-HSA-3000383;R-HSA-72722;R-HSA-4641362;R-HSA-5665871;R-HSA-8956050;R-HSA-5696627;R-HSA-8850594;R-HSA-870437;R-HSA-3000348;R-HSA-9755303;R-HSA-9755306;R-HSA-5389842;R-HSA-5696534;R-HSA-8956106;R-HSA-4085372;R-HSA-870479;R-HSA-379974;R-HSA-5691411;R-HSA-379980;R-HSA-5389848;R-HSA-9023171;R…
R-HSA-9768778	Regulation of NPAS4 mRNA translation	5	11	0.000716286	0.000308448	0.00863654	2	2	0.000138102	9606	Homo sapiens	Tnrc6c;Ago1;Tnrc6a		R-HSA-9768788;R-HSA-9768782
R-HSA-1500620	Meiosis	14	91	0.00592564	0.000374609	0.00984189	13	15	0.00103577	9606	Homo sapiens	Rad50;H2ac20;H2bc7;H2bc8;Rad21;H2bc4;H2bc12;Stag1;Smc3;Cdk4;Scp2;Msh5;Tpp1;H4c6		R-HSA-912429;R-HSA-912458;R-HSA-912389;R-HSA-9023941;R-HSA-9023943;R-HSA-912450;R-HSA-912505;R-HSA-912408;R-HSA-912503;R-HSA-912470;R-HSA-912496;R-HSA-1214188;R-HSA-912467
R-HSA-1169410	Antiviral mechanism by IFN-stimulated genes	21	173	0.0112652	0.000377434	0.00984189	14	71	0.00490264	9606	Homo sapiens	Ppp2ca;Pde12;Tubb2b;Nedd4;Plcg1;Eif4g2;Nup54;Ikbkg;Nup88;Kpnb1;Ube2n;Ranbp2;Ppp2r1a;Eif4a1;Eif2s3x;Tubb4b;Tarbp2;Jak1		R-HSA-1678841;R-HSA-9836500;R-HSA-9836404;R-HSA-1678842;R-HSA-1169399;R-HSA-9835358;R-HSA-1176059;R-HSA-8985123;R-HSA-1169402;R-HSA-9833723;R-HSA-9836664;R-HSA-1169406;R-HSA-9009950;R-HSA-9835885
R-HSA-68877	Mitotic Prometaphase	24	211	0.0137397	0.000378534	0.00984189	17	20	0.00138102	9606	Homo sapiens	Ppp2ca;Rps27;Actr1a;Tubb2b;Rad21;Tubgcp4;Csnk2a1;Stag1;Smc3;Ywhag;Smc2;Hsp90aa1;Ahctf1;Pcm1;Ranbp2;Mapre1;Ppp2r1a;Tubb4b;Ckap5;Csnk1d;Haus2		R-HSA-2468293;R-HSA-2514854;R-HSA-9648114;R-HSA-9648017;R-HSA-375302;R-HSA-2545253;R-HSA-1638803;R-HSA-2466068;R-HSA-2529015;R-HSA-2484822;R-HSA-2520883;R-HSA-2467794;R-HSA-380316;R-HSA-380508;R-HSA-2468287;R-HSA-2529020;R-HSA-1638821
R-HSA-69620	Cell Cycle Checkpoints	29	279	0.0181676	0.000424196	0.0107663	20	56	0.00386687	9606	Homo sapiens	Ccna2;Psmc2;Chek1;Rpn1;Psmc3;H2bc12;Ywhag;Ube2n;Psmd12;Ahctf1;Mapre1;Orc3;Psmd7;Rad50;Ppp2ca;H2bc7;Rps27;H2bc8;H2bc4;Topbp1;Psmd1;Myt1;Brip1;Ranbp2;Ppp2r1a;Mcm6;Ckap5;H4c6		R-HSA-5683735;R-HSA-69600;R-HSA-69891;R-HSA-141409;R-HSA-6799332;R-HSA-75010;R-HSA-69604;R-HSA-170055;R-HSA-8852354;R-HSA-176298;R-HSA-6799246;R-HSA-75016;R-HSA-141422;R-HSA-264458;R-HSA-141431;R-HSA-75028;R-HSA-176116;R-HSA-187934;R-HSA-176318;R-HSA-141439
R-HSA-1221632	Meiotic synapsis	11	61	0.00397213	0.000430652	0.0107663	6	6	0.000414307	9606	Homo sapiens	H2ac20;H2bc7;H2bc8;Scp2;Rad21;H2bc4;H2bc12;Tpp1;Stag1;Smc3;H4c6		R-HSA-912505;R-HSA-912408;R-HSA-912389;R-HSA-912470;R-HSA-912467;R-HSA-912450
R-HSA-8939211	ESR-mediated signaling	27	256	0.0166699	0.000531958	0.012767	45	114	0.00787184	9606	Homo sapiens	H2ac20;H2bc7;Tnrc6c;H2bc8;Rad21;H2bc4;H2bc12;Tnrc6a;Stag1;Smc3;Hsp90aa1;Yy1;Zfp217;Tram1;Gng5;Ptges3;Gnb2;Hdac1;Ago1;Bcl2;Gnb5;Igf1r;Gtf2f1;H4c6		R-HSA-9624272;R-HSA-9011981;R-HSA-9011983;R-HSA-9716947;R-HSA-9011971;R-HSA-8939203;R-HSA-9634584;R-HSA-9008258;R-HSA-8939204;R-HSA-202127;R-HSA-9011975;R-HSA-9012315;R-HSA-9009371;R-HSA-9012186;R-HSA-9011997;R-HSA-9008285;R-HSA-9021596;R-HSA-9012319;R-HSA-9011985;R-HSA-9038161;R-HSA-9011984;R-HSA-9009065;R-HSA-9012203;R-HSA-9011949;R-HSA-9716913;R-HSA-9032751;R-HSA-9011950;R-HSA-9021601;R-HSA-90…
R-HSA-9020591	Interleukin-12 signaling	13	84	0.00546982	0.000566026	0.0135846	12	56	0.00386687	9606	Homo sapiens	Hspa9;Cfl1;Pitpna;Aip;P4hb;Mif;Jak1;Arf5		R-HSA-8950456;R-HSA-8950201;R-HSA-8950732;R-HSA-8950173;R-HSA-8950448;R-HSA-8950113;R-HSA-8950354;R-HSA-8950757;R-HSA-8950213;R-HSA-8950581;R-HSA-8950389;R-HSA-8952807
R-HSA-447115	Interleukin-12 family signaling	14	96	0.00625122	0.000627828	0.0147476	42	114	0.00787184	9606	Homo sapiens	Hspa9;Canx;Cfl1;Pitpna;Aip;P4hb;Mif;Jak1;Arf5		R-HSA-8950537;R-HSA-8950732;R-HSA-8984012;R-HSA-8984014;R-HSA-8984001;R-HSA-8950210;R-HSA-8950340;R-HSA-8950405;R-HSA-8950213;R-HSA-8950342;R-HSA-8950362;R-HSA-8983835;R-HSA-6809140;R-HSA-8983834;R-HSA-8950173;R-HSA-8983518;R-HSA-8950354;R-HSA-8950740;R-HSA-8984021;R-HSA-8950485;R-HSA-8984023;R-HSA-8950441;R-HSA-8983983;R-HSA-8983841;R-HSA-8950113;R-HSA-8983845;R-HSA-8950757;R-HSA-448427;R-HSA-10…
R-HSA-69002	DNA Replication Pre-Initiation	17	131	0.00853031	0.000641201	0.0147476	27	32	0.00220964	9606	Homo sapiens	Psmd7;H2ac20;H2bc7;H2bc8;Psmc2;Pola1;Rpn1;H2bc4;Psmc3;H2bc12;Psmd1;Kpnb1;Psmd12;Orc3;Prim1;Mcm6;H4c6		R-HSA-68611;R-HSA-68610;R-HSA-68615;R-HSA-9734687;R-HSA-68940;R-HSA-9749253;R-HSA-68688;R-HSA-68825;R-HSA-9749197;R-HSA-9734670;R-HSA-68954;R-HSA-9749320;R-HSA-9757257;R-HSA-9757258;R-HSA-68960;R-HSA-9734713;R-HSA-9749350;R-HSA-9749286;R-HSA-68595;R-HSA-9749351;R-HSA-68914;R-HSA-68917;R-HSA-68916;R-HSA-68919;R-HSA-68918;R-HSA-68603;R-HSA-9749098
R-HSA-380320	Recruitment of NuMA to mitotic centrosomes	14	97	0.00631634	0.000692908	0.0159369	2	2	0.000138102	9606	Homo sapiens	Pcm1;Mapre1;Ppp2r1a;Actr1a;Tubb2b;Tubgcp4;Tubb4b;Ckap5;Csnk1d;Ywhag;Haus2;Hsp90aa1		R-HSA-380316;R-HSA-380508
R-HSA-9759811	Regulation of CDH11 mRNA translation by microRNAs	5	14	0.000911636	0.00090755	0.0208737	4	4	0.000276205	9606	Homo sapiens	Tnrc6c;Ago1;Tnrc6a		R-HSA-9759809;R-HSA-9759516;R-HSA-9759950;R-HSA-9759513
R-HSA-2173795	Downregulation of SMAD2/3:SMAD4 transcriptional activity	8	38	0.00247444	0.000968862	0.021315	22	27	0.00186438	9606	Homo sapiens	Ncor1;Smad2;Usp9x;Hdac1;Nedd4;Smurf2;Taz;Trim33		R-HSA-2187395;R-HSA-870479;R-HSA-2187330;R-HSA-870538;R-HSA-870437;R-HSA-2176491;R-HSA-173481;R-HSA-2179274;R-HSA-173545;R-HSA-2179276;R-HSA-2186607;R-HSA-9731111;R-HSA-2186741;R-HSA-2176503;R-HSA-2176502;R-HSA-2186747;R-HSA-209055;R-HSA-2187325;R-HSA-870449;R-HSA-2187388;R-HSA-9736970;R-HSA-2106591
R-HSA-68867	Assembly of the pre-replicative complex	15	113	0.00735821	0.00104378	0.0219194	19	23	0.00158818	9606	Homo sapiens	Psmd7;H2ac20;H2bc7;H2bc8;Psmc2;Rpn1;H2bc4;Psmc3;H2bc12;Psmd1;Kpnb1;Psmd12;Orc3;Mcm6;H4c6		R-HSA-68611;R-HSA-68610;R-HSA-68615;R-HSA-9734687;R-HSA-9734713;R-HSA-9749253;R-HSA-68688;R-HSA-9749350;R-HSA-9749286;R-HSA-68595;R-HSA-9749351;R-HSA-68825;R-HSA-9749197;R-HSA-9734670;R-HSA-68603;R-HSA-9749320;R-HSA-9757257;R-HSA-9749098;R-HSA-9757258
R-HSA-1912422	Pre-NOTCH Expression and Processing	15	113	0.00735821	0.00104378	0.0219194	31	38	0.00262395	9606	Homo sapiens	H2ac20;H2bc7;Tnrc6c;H2bc8;Poglut1;Notch1;H2bc4;H2bc12;Ago1;Tnrc6a;H4c6		R-HSA-1912413;R-HSA-1912349;R-HSA-1912412;R-HSA-1606682;R-HSA-1912415;R-HSA-1912409;R-HSA-1912410;R-HSA-1912406;R-HSA-9604831;R-HSA-9604829;R-HSA-4395227;R-HSA-4395231;R-HSA-9017835;R-HSA-1912382;R-HSA-1912379;R-HSA-1912378;R-HSA-1912372;R-HSA-1912374;R-HSA-1912369;R-HSA-1912368;R-HSA-9604834;R-HSA-1912364;R-HSA-1912367;R-HSA-1912366;R-HSA-1912363;R-HSA-1912362;R-HSA-1606561;R-HSA-1912353;R-HSA-1…
R-HSA-2559580	Oxidative Stress Induced Senescence	15	113	0.00735821	0.00104378	0.0219194	17	40	0.00276205	9606	Homo sapiens	H2ac20;H2bc7;Tnrc6c;H2bc8;Cdk4;H2bc4;H2bc12;Ago1;E2f2;Tnrc6a;H4c6;Map4k4		R-HSA-182594;R-HSA-3240787;R-HSA-3209111;R-HSA-3209114;R-HSA-3225851;R-HSA-3240765;R-HSA-3209151;R-HSA-3240766;R-HSA-3229089;R-HSA-3222593;R-HSA-3223200;R-HSA-3240295;R-HSA-3240777;R-HSA-3225867;R-HSA-3240783;R-HSA-3240782;R-HSA-3229102
R-HSA-68616	Assembly of the ORC complex at the origin of replication	8	39	0.00253956	0.00114074	0.0239555	10	11	0.000759564	9606	Homo sapiens	H2ac20;H2bc7;H2bc8;Orc3;H2bc4;H2bc12;Kpnb1;H4c6		R-HSA-68595;R-HSA-68611;R-HSA-68610;R-HSA-68615;R-HSA-9749197;R-HSA-9734670;R-HSA-68603;R-HSA-9734687;R-HSA-9734713;R-HSA-9749098
R-HSA-113501	Inhibition of replication initiation of damaged DNA by RB1/E2F1	5	15	0.000976753	0.00122859	0.0245718	2	3	0.000207154	9606	Homo sapiens	Ppp2ca;Ppp2r1a;Pola1;Prim1		R-HSA-113504;R-HSA-113503
R-HSA-212165	Epigenetic regulation of gene expression	20	178	0.0115908	0.00129144	0.0258287	42	64	0.00441928	9606	Homo sapiens	H2ac20;H2bc7;H2bc8;Kansl3;Bod1l;Wdr82;H2bc4;H2bc12;Phf13;Polr1d;Dek;Kdm6a;Hdac2;Kmt2a;Sap18;Hdac1;Mbip;Ogt;Gtf2h3;H4c6		R-HSA-5334097;R-HSA-427527;R-HSA-5334160;R-HSA-9675026;R-HSA-5334099;R-HSA-5334164;R-HSA-9818576;R-HSA-427404;R-HSA-433672;R-HSA-427528;R-HSA-427336;R-HSA-427337;R-HSA-5250947;R-HSA-5334151;R-HSA-427409;R-HSA-5334152;R-HSA-9828175;R-HSA-9818574;R-HSA-212252;R-HSA-9818954;R-HSA-427366;R-HSA-9821941;R-HSA-5250930;R-HSA-212263;R-HSA-9821235;R-HSA-9677051;R-HSA-9677050;R-HSA-5250938;R-HSA-9818937;R-H…
R-HSA-8878171	Transcriptional regulation by RUNX1	26	259	0.0168653	0.00133242	0.0266484	45	132	0.00911476	9606	Homo sapiens	Psmd7;H2ac20;H2bc7;Tnrc6c;H2bc8;Ldb1;Psmc2;H2bc4;Rpn1;Psmc3;H2bc12;Psmd1;Csnk2a1;Tnrc6a;Arid2;Psmd12;Elf2;Kmt2a;Smarcc2;Smarcb1;Chpf2;Hdac1;Ago1;H4c6		R-HSA-8938440;R-HSA-8936584;R-HSA-8937097;R-HSA-8938507;R-HSA-8937037;R-HSA-8956608;R-HSA-8936068;R-HSA-8937989;R-HSA-8865482;R-HSA-8956568;R-HSA-8937113;R-HSA-8937050;R-HSA-8865491;R-HSA-8936989;R-HSA-8937118;R-HSA-8957265;R-HSA-8936979;R-HSA-8938965;R-HSA-8865498;R-HSA-8935766;R-HSA-8936599;R-HSA-8936616;R-HSA-8935785;R-HSA-8938217;R-HSA-8956586;R-HSA-8938987;R-HSA-8936621;R-HSA-8937134;R-HSA-8…
R-HSA-426486	Small interfering RNA (siRNA) biogenesis	4	9	0.000586052	0.00134865	0.026973	3	5	0.000345256	9606	Homo sapiens	Ago1;Tarbp2		R-HSA-2106625;R-HSA-426464;R-HSA-2106615
R-HSA-8939236	RUNX1 regulates transcription of genes involved in differentiation of HSCs	14	105	0.00683727	0.00145005	0.0275509	8	15	0.00103577	9606	Homo sapiens	Psmd7;H2ac20;H2bc7;H2bc8;Ldb1;Psmc2;Rpn1;H2bc4;Psmc3;H2bc12;Psmd1;Psmd12;Kmt2a;H4c6		R-HSA-8956568;R-HSA-8956586;R-HSA-8865491;R-HSA-8865505;R-HSA-8956608;R-HSA-8957265;R-HSA-8865498;R-HSA-8865482
R-HSA-5688426	Deubiquitination	28	289	0.0188188	0.00148438	0.0282031	25	77	0.00531695	9606	Homo sapiens	Ccna2;H2ac20;Rnf123;Psmc2;Rpn1;Psmc3;H2bc12;Ikbkg;Map3k7;Psmd12;Usp22;Foxo4;Traf2;Psmd7;H2bc7;H2bc8;Mbd6;H2bc4;Psmd1;Usp5;Yy1;Smad2;Usp9x;Usp15;Usp14;Siah2;Smurf2;Ogt		R-HSA-5696534;R-HSA-688136;R-HSA-870479;R-HSA-5691411;R-HSA-5689950;R-HSA-5689630;R-HSA-6781814;R-HSA-5689539;R-HSA-5696960;R-HSA-8869456;R-HSA-5665871;R-HSA-5689544;R-HSA-5691381;R-HSA-6781764;R-HSA-5696627;R-HSA-5697009;R-HSA-5665854;R-HSA-870437;R-HSA-6781899;R-HSA-8862184;R-HSA-5690790;R-HSA-5690080;R-HSA-2179291;R-HSA-5690157;R-HSA-5690152
R-HSA-8852276	The role of GTSE1 in G2/M progression after G2 checkpoint	12	83	0.0054047	0.00159939	0.0303884	5	10	0.000690512	9606	Homo sapiens	Psmd12;Psmd7;Mapre1;Psmc2;Tubb2b;Rpn1;Psmc3;Tubb4b;Psmd1;Hsp90aa1		R-HSA-8852306;R-HSA-8852354;R-HSA-8852362;R-HSA-8852298;R-HSA-8852280
R-HSA-2467813	Separation of Sister Chromatids	21	195	0.0126978	0.00164732	0.0305038	4	8	0.00055241	9606	Homo sapiens	Psmd7;Ppp2ca;Rps27;Psmc2;Tubb2b;Rad21;Rpn1;Psmc3;Psmd1;Stag1;Smc3;Psmd12;Ahctf1;Ranbp2;Mapre1;Ppp2r1a;Tubb4b;Ckap5		R-HSA-2467809;R-HSA-2545203;R-HSA-2467811;R-HSA-174202
R-HSA-6807878	COPI-mediated anterograde transport	14	107	0.00696751	0.00172142	0.0305038	11	12	0.000828615	9606	Homo sapiens	Arf4;Copb2;Kdelr1;Actr1a;Tubb2b;Gosr1;Tubb4b;Arfgap1;Cog8;Arf5		R-HSA-6809015;R-HSA-6809014;R-HSA-6807877;R-HSA-6807875;R-HSA-6809011;R-HSA-6809010;R-HSA-6807872;R-HSA-6809006;R-HSA-6807868;R-HSA-6809003;R-HSA-6807866
R-HSA-9754678	SARS-CoV-2 modulates host translation machinery	10	62	0.00403725	0.00175351	0.0305038	1	6	0.000414307	9606	Homo sapiens	Rps4x;Rps27;Rps9;Rps17;Rps8;Rps19;Rps24		R-HSA-9729849
R-HSA-113510	E2F mediated regulation of DNA replication	6	24	0.00156281	0.0017627	0.0305038	3	4	0.000276205	9606	Homo sapiens	Ppp2ca;Ppp2r1a;Pola1;Orc3;Prim1		R-HSA-113504;R-HSA-113638;R-HSA-113503
R-HSA-8950505	Gene and protein expression by JAK-STAT signaling after Interleukin-12 stimulation	11	73	0.00475353	0.00179434	0.0305038	6	36	0.00248584	9606	Homo sapiens	Hspa9;Cfl1;Aip;Pitpna;Mif;Arf5		R-HSA-8950201;R-HSA-8950732;R-HSA-8950173;R-HSA-8950581;R-HSA-8950389;R-HSA-8950213
R-HSA-171306	Packaging Of Telomere Ends	7	33	0.00214886	0.00189796	0.0322654	2	2	0.000138102	9606	Homo sapiens	H2ac20;H2bc7;H2bc8;H2bc4;H2bc12;Tpp1;H4c6		R-HSA-181450;R-HSA-176700
R-HSA-3214815	HDACs deacetylate histones	10	63	0.00410236	0.00196676	0.0334349	5	5	0.000345256	9606	Homo sapiens	Ncor1;H2ac20;Hdac2;H2bc7;H2bc8;Sap18;Hdac1;H2bc4;H2bc12;H4c6		R-HSA-3777129;R-HSA-3782637;R-HSA-3782655;R-HSA-9679787;R-HSA-3769447
R-HSA-2470946	Cohesin Loading onto Chromatin	4	10	0.000651169	0.00197392	0.0335566	2	2	0.000138102	9606	Homo sapiens	Nipbl;Rad21;Stag1;Smc3		R-HSA-2470935;R-HSA-2468040
R-HSA-8854518	AURKA Activation by TPX2	11	74	0.00481865	0.00199121	0.033791	2	2	0.000138102	9606	Homo sapiens	Pcm1;Mapre1;Ppp2r1a;Actr1a;Hmmr;Tubb4b;Ckap5;Csnk1d;Ywhag;Hsp90aa1;Haus2		R-HSA-8853405;R-HSA-8853419
R-HSA-4839726	Chromatin organization	25	254	0.0165397	0.00211194	0.033791	44	85	0.00586936	9606	Homo sapiens	Ncor1;H2ac20;H2bc7;H2bc8;Brwd1;Kansl3;H2bc4;H2bc12;Kdm4c;Clock;Arid2;Kdm6a;Hdac2;Usp22;Kmt2a;Cdk4;Smarcc2;Sap18;Smarcb1;Chpf2;Hdac1;Mbip;Ogt;H4c6		R-HSA-8865605;R-HSA-4754187;R-HSA-5159245;R-HSA-5244692;R-HSA-3321975;R-HSA-3782655;R-HSA-3301237;R-HSA-3662335;R-HSA-3697008;R-HSA-5212679;R-HSA-8865613;R-HSA-5144542;R-HSA-3777129;R-HSA-5661126;R-HSA-5651654;R-HSA-5661124;R-HSA-5661125;R-HSA-3301345;R-HSA-3782637;R-HSA-5661120;R-HSA-5661121;R-HSA-3662318;R-HSA-5229203;R-HSA-3769447;R-HSA-5423117;R-HSA-5651657;R-HSA-5637686;R-HSA-5205867;R-HSA-5…
R-HSA-3247509	Chromatin modifying enzymes	25	254	0.0165397	0.00211194	0.033791	44	85	0.00586936	9606	Homo sapiens	Ncor1;H2ac20;H2bc7;H2bc8;Brwd1;Kansl3;H2bc4;H2bc12;Kdm4c;Clock;Arid2;Kdm6a;Hdac2;Usp22;Kmt2a;Cdk4;Smarcc2;Sap18;Smarcb1;Chpf2;Hdac1;Mbip;Ogt;H4c6		R-HSA-8865605;R-HSA-4754187;R-HSA-5159245;R-HSA-5244692;R-HSA-3321975;R-HSA-3782655;R-HSA-3301237;R-HSA-3662335;R-HSA-3697008;R-HSA-5212679;R-HSA-8865613;R-HSA-5144542;R-HSA-3777129;R-HSA-5661126;R-HSA-5651654;R-HSA-5661124;R-HSA-5661125;R-HSA-3301345;R-HSA-3782637;R-HSA-5661120;R-HSA-5661121;R-HSA-3662318;R-HSA-5229203;R-HSA-3769447;R-HSA-5423117;R-HSA-5651657;R-HSA-5637686;R-HSA-5205867;R-HSA-5…
R-HSA-9818030	NFE2L2 regulating tumorigenic genes	5	17	0.00110699	0.00211208	0.0337933	11	12	0.000828615	9606	Homo sapiens	Notch1;Bcl2;Nfe2l2		R-HSA-9796069;R-HSA-9796084;R-HSA-9796055;R-HSA-9796071;R-HSA-9796064;R-HSA-9796051;R-HSA-9796082;R-HSA-9796044;R-HSA-9796057;R-HSA-9796043;R-HSA-9796059
R-HSA-2173793	Transcriptional activity of SMAD2/SMAD3:SMAD4 heterotrimer	10	64	0.00416748	0.00220044	0.0352071	41	51	0.00352161	9606	Homo sapiens	Ncor1;Smad2;Usp9x;Hdac1;Nedd4;E2f2;Smurf2;Ybx1;Taz;Trim33		R-HSA-870479;R-HSA-2187303;R-HSA-870538;R-HSA-9736979;R-HSA-9733203;R-HSA-2176491;R-HSA-9736984;R-HSA-2187309;R-HSA-2186607;R-HSA-2186741;R-HSA-1484099;R-HSA-2176503;R-HSA-2176502;R-HSA-2186747;R-HSA-209055;R-HSA-2187325;R-HSA-2187388;R-HSA-170847;R-HSA-9736970;R-HSA-2187395;R-HSA-2187330;R-HSA-2031355;R-HSA-870437;R-HSA-173481;R-HSA-2179274;R-HSA-173545;R-HSA-9736959;R-HSA-9733247;R-HSA-2179276;…
R-HSA-8986944	Transcriptional Regulation by MECP2	13	100	0.00651169	0.00260978	0.041076	20	77	0.00531695	9606	Homo sapiens	Camk2d;Ncor1;Hdac2;Tnrc6c;Notch1;Hdac1;Ago1;Htt;Grin1;Tnrc6a		R-HSA-9615570;R-HSA-9615571;R-HSA-9023592;R-HSA-9005995;R-HSA-9006122;R-HSA-9017921;R-HSA-9017954;R-HSA-9006050;R-HSA-9615554;R-HSA-8986939;R-HSA-9021946;R-HSA-9022365;R-HSA-9021948;R-HSA-9021183;R-HSA-9021182;R-HSA-9023345;R-HSA-9006992;R-HSA-9023346;R-HSA-9022359;R-HSA-9615501
R-HSA-195721	Signaling by WNT	30	331	0.0215537	0.0027384	0.041076	63	157	0.010841	9606	Homo sapiens	Cdc73;H2ac20;Psmc2;Rpn1;Psmc3;H2bc12;Csnk2a1;Map3k7;Psmd12;Gng5;Hdac1;Dvl1;Cltb;Psmd7;Ppp2ca;H2bc7;Tnrc6c;H2bc8;H2bc4;Psmd1;Tnrc6a;Ppp2r1a;Gnb2;Ago1;Smurf2;Gnb5;H4c6		R-HSA-3858489;R-HSA-3858495;R-HSA-4332356;R-HSA-3601585;R-HSA-3858482;R-HSA-3364026;R-HSA-4641231;R-HSA-3322424;R-HSA-3858480;R-HSA-4608854;R-HSA-3858475;R-HSA-4608855;R-HSA-4608852;R-HSA-3640874;R-HSA-4332388;R-HSA-1504190;R-HSA-4641134;R-HSA-3772435;R-HSA-4641260;R-HSA-1504188;R-HSA-3772434;R-HSA-1504186;R-HSA-3772436;R-HSA-4641256;R-HSA-4641129;R-HSA-195251;R-HSA-3965450;R-HSA-3965444;R-HSA-39…
R-HSA-193634	Axonal growth inhibition (RHOA activation)	4	11	0.000716286	0.00277544	0.0416316	5	6	0.000414307	9606	Homo sapiens	Lingo1;Arhgdia;Adcy6;Rtn4		R-HSA-9012761;R-HSA-193696;R-HSA-193655;R-HSA-209573;R-HSA-193636
R-HSA-3858494	Beta-catenin independent WNT signaling	18	166	0.0108094	0.00317837	0.0476756	22	51	0.00352161	9606	Homo sapiens	Psmd7;Tnrc6c;Psmc2;Rpn1;Psmc3;Psmd1;Map3k7;Tnrc6a;Psmd12;Gng5;Gnb2;Dvl1;Cltb;Ago1;Smurf2;Gnb5		R-HSA-3858489;R-HSA-5140747;R-HSA-3858495;R-HSA-4332388;R-HSA-4332356;R-HSA-3858482;R-HSA-4411402;R-HSA-3858480;R-HSA-4518575;R-HSA-5138433;R-HSA-4608854;R-HSA-3858475;R-HSA-4608855;R-HSA-4608852;R-HSA-5138459;R-HSA-3965450;R-HSA-398193;R-HSA-3965444;R-HSA-3965447;R-HSA-4518585;R-HSA-3965441;R-HSA-398040
R-HSA-427413	NoRC negatively regulates rRNA expression	11	79	0.00514423	0.00325604	0.0488405	5	7	0.000483359	9606	Homo sapiens	H2ac20;Hdac2;H2bc7;H2bc8;Sap18;Hdac1;H2bc4;H2bc12;Polr1d;Gtf2h3;H4c6		R-HSA-427366;R-HSA-427409;R-HSA-5227490;R-HSA-433672;R-HSA-427337
R-HSA-912446	Meiotic recombination	9	57	0.00371166	0.00335067	0.0493712	7	9	0.000621461	9606	Homo sapiens	Rad50;H2ac20;H2bc7;H2bc8;Cdk4;Msh5;H2bc4;H2bc12;H4c6		R-HSA-912429;R-HSA-912458;R-HSA-912503;R-HSA-9023941;R-HSA-912496;R-HSA-1214188;R-HSA-9023943
R-HSA-8948700	Competing endogenous RNAs (ceRNAs) regulate PTEN translation	5	19	0.00123722	0.00338728	0.0493712	11	11	0.000759564	9606	Homo sapiens	Tnrc6c;Ago1;Tnrc6a		R-HSA-8948536;R-HSA-8948602;R-HSA-8948651;R-HSA-8948524;R-HSA-8948621;R-HSA-8948623;R-HSA-8948641;R-HSA-8948594;R-HSA-8948612;R-HSA-8948582;R-HSA-8948583
R-HSA-1852241	Organelle biogenesis and maintenance	30	337	0.0219444	0.00352652	0.0493712	43	86	0.00593841	9606	Homo sapiens	Ncor1;Arf4;Atp5b;Actr1a;Gnptab;Ywhag;Pkd1;Hsp90aa1;Pcm1;Mapre1;Pprc1;Atp5l;Ift22;Tubb2b;Mtx2;Cycs;Exoc1;Ift172;Hspa9;Ppp2r1a;Chpf2;Tubb4b;Tmem216;Ckap5;Csnk1d;Haus2		R-HSA-5623508;R-HSA-8949580;R-HSA-5625424;R-HSA-5625426;R-HSA-5617820;R-HSA-5623519;R-HSA-5623513;R-HSA-5617816;R-HSA-5618328;R-HSA-5618331;R-HSA-5625421;R-HSA-1368140;R-HSA-2466367;R-HSA-5625416;R-HSA-5626699;R-HSA-5624949;R-HSA-5626228;R-HSA-8949609;R-HSA-1592249;R-HSA-1592250;R-HSA-5620918;R-HSA-1592252;R-HSA-2466369;R-HSA-5626227;R-HSA-5620914;R-HSA-2466370;R-HSA-5626681;R-HSA-5620921;R-HSA-5…
