# Supplementary material for: Cannabinerol (CBNR) Influences Synaptic Genes Associated with Cytoskeleton and Ion Channels in NSC-34 Cell Line: A Transcriptomic Study
Source: Biomedicines. 2024 Jan 15;12(1):189. doi: 10.3390/biomedicines12010189 (PMC10813620; doi:10.3390/biomedicines12010189)
Supplement: Supplementary file 1 [file biomedicines-12-00189-s001.zip › Table S3.xlsx]

## Sheet: Foglio1
Analysis Type:	PANTHER Overrepresentation Test (Released 20231017)
Annotation Version and Release Date:	GO Ontology database DOI: 10.5281/zenodo.7942786 Released 2023-01-05
Analyzed List:	NervousSystemDevelopment_CBNR10.txt (Mus musculus)
Reference List:	DEGs_DEGs_names.tsv (Mus musculus)
Test Type:	FISHER
Correction:	FDR
GO cellular component complete	all_CTRL-CBG10-CBNR10-duplicates-batches_CTRLs_CBNRs_Tables_DEGs_DEGs_names.tsv - REFLIST (659)	NervousSystemDevelopment_CBNR10.txt (65)	NervousSystemDevelopment_CBNR10.txt (expected)	NervousSystemDevelopment_CBNR10.txt (over/under)	NervousSystemDevelopment_CBNR10.txt (fold Enrichment)	NervousSystemDevelopment_CBNR10.txt (raw P-value)	NervousSystemDevelopment_CBNR10.txt (FDR)
cytosolic large ribosomal subunit (GO:0022625)	9	9	0.89	+	10.14	5.61e-06	0.0007
proteasome accessory complex (GO:0022624)	5	5	0.49	+	10.14	0.000889	0.0408
proteasome regulatory particle (GO:0005838)	5	5	0.49	+	10.14	0.000889	0.0388
large ribosomal subunit (GO:0015934)	10	9	0.99	+	9.12	9.91e-06	0.00108
cytosolic small ribosomal subunit (GO:0022627)	9	7	0.89	+	7.89	0.000205	0.0179
cytosolic ribosome (GO:0022626)	21	16	2.07	+	7.72	8.66e-09	2.52e-06
ribosomal subunit (GO:0044391)	22	16	2.17	+	7.37	1.4e-08	3.05e-06
small-subunit processome (GO:0032040)	11	7	1.08	+	6.45	0.000492	0.0358
ribosome (GO:0005840)	26	16	2.56	+	6.24	7.93e-08	1.15e-05
small ribosomal subunit (GO:0015935)	12	7	1.18	+	5.91	0.000724	0.0372
postsynapse (GO:0098794)	64	24	6.31	+	3.8	4.17e-08	7.27e-06
presynapse (GO:0098793)	47	17	4.64	+	3.67	1.1e-05	0.00106
postsynaptic density (GO:0014069)	36	12	3.55	+	3.38	0.000527	0.0354
postsynaptic specialization (GO:0099572)	37	12	3.65	+	3.29	0.000649	0.0405
asymmetric synapse (GO:0032279)	37	12	3.65	+	3.29	0.000649	0.0378
synapse (GO:0045202)	103	33	10.16	+	3.25	7.2e-10	6.29e-07
glutamatergic synapse (GO:0098978)	44	14	4.34	+	3.23	0.000249	0.0198
neuron to neuron synapse (GO:0098984)	38	12	3.75	+	3.2	0.000794	0.0385
cell junction (GO:0030054)	116	34	11.44	+	2.97	2.62e-09	1.14e-06
ribonucleoprotein complex (GO:1990904)	67	17	6.61	+	2.57	0.000715	0.039
