# Supplementary material for: Cannabinerol (CBNR) Influences Synaptic Genes Associated with Cytoskeleton and Ion Channels in NSC-34 Cell Line: A Transcriptomic Study
Source: Biomedicines. 2024 Jan 15;12(1):189. doi: 10.3390/biomedicines12010189 (PMC10813620; doi:10.3390/biomedicines12010189)
Supplement: Supplementary file 1 [file biomedicines-12-00189-s001.zip › Table S4.xlsx]

## Sheet: sheet1
GO term ID	user interface reference code	GO domain	GO term name	GO term name - hierarchical structure	GO parent term ID	GSEA p-value	GSEA 'gene cluster' FDR corrected p-value	GSEA count foreground/input	GSEA count background	genes - hgnc_id	genes - hgnc_symbol	genes - your genelist input	genes - without hierarchical rollup - hgnc_symbol
GO:0045202		CC	synapse	synapse		1.53104e-06	1.27221e-05	74	1082	HGNC:8554;HGNC:10360;HGNC:10312;HGNC:10424;HGNC:10402;HGNC:10363;HGNC:10299;HGNC:10334;HGNC:10397;HGNC:10442;HGNC:9247;HGNC:9302;HGNC:678;HGNC:9299;HGNC:15852;HGNC:12852;HGNC:10303;HGNC:10305;HGNC:10313;HGNC:10411;HGNC:10416;HGNC:3250;HGNC:3299;HGNC:10011;HGNC:8014;HGNC:8127;HGNC:17867;HGNC:1401;HGNC:3084;HGNC:14584;HGNC:4401;HGNC:25412;HGNC:2696;HGNC:14258;HGNC:4851;HGNC:6759;HGNC:8011;HGNC:1230…	PABPC1;RPL5;RPL19;RPS4X;RPS19;RPL7;RPL10A;RPL31;RPS17;RPS9;PPFIA3;PPP2R1A;ARHGDIA;PPP2CA;ARFGAP1;YWHAG;RPL13;RPL14;RPL21;RPS24;RPS27;EIF1AX;EIF5;RHEB;YBX1;OGT;NPTN;CACNB1;DVL1;VPS16;GNB5;SGIP1;DBNL;CD2AP;HTT;MARCKS;CNTNAP1;TRIO;CACNA1B;BSN;CANX;SCN8A;GRIN1;CLTB;RAB7A;SLC6A9;KCNC1;KCNJ9;CADM1;CACNA1C;L1CAM;RPL4;WASF1;CPEB4;ACTR3;INA;CAMKV;MYO5A;PARN;RTN4;NEDD4;ACTN2;DLGAP3;MAP2K1;EIF4G2;DGKZ;DROSH…	PABPC1;RPL5;RPL19;RPS4X;RPS19;RPL7;RPL10A;RPL31;RPS17;RPS9;PPFIA3;PPP2R1A;ARHGDIA;PPP2CA;ARFGAP1;YWHAG;RPL13;RPL14;RPL21;RPS24;RPS27;EIF1AX;EIF5;RHEB;YBX1;OGT;NPTN;CACNB1;DVL1;VPS16;GNB5;SGIP1;DBNL;CD2AP;HTT;MARCKS;CNTNAP1;TRIO;CACNA1B;BSN;CANX;SCN8A;GRIN1;CLTB;RAB7;SLC6A9;KCNC1;KCNJ9;CADM1;CACNA1C;L1CAM;RPL4;WASF1;CPEB4;ACTR3;INA;CAMKV;MYO5A;PARN;RTN4;NEDD4;ACTN2;DLGAP3;MAP2K1;EIF4G2;DGKZ;DROSHA…	PABPC1;RPL5;RPL19;RPS4X;RPS19;RPL7;RPL10A;RPL31;RPS17;RPS9;PPFIA3;PPP2R1A;ARHGDIA;PPP2CA;ARFGAP1;YWHAG;RPL13;RPL14;RPL21;RPS24;RPS27;EIF1AX;EIF5;RHEB;YBX1;OGT
GO:0097060	A1	CC	synaptic membrane	├─ synaptic membrane	GO:0045202			1	17	HGNC:17867	NPTN	NPTN	NPTN
GO:0099243	A2	CC	extrinsic component of synaptic membrane	│ ├─ extrinsic component of synaptic membrane	GO:0097060			0	2
GO:0099699	A3	CC	integral component of synaptic membrane	│ └─ integral component of synaptic membrane	GO:0097060			0	10
GO:0098793	B1	CC	presynapse	├─ presynapse	GO:0045202	0.000924858	0.00308286	36	531	HGNC:1401;HGNC:10416;HGNC:3084;HGNC:12852;HGNC:14584;HGNC:4401;HGNC:25412;HGNC:2696;HGNC:14258;HGNC:4851;HGNC:6759;HGNC:8127;HGNC:8011;HGNC:12303;HGNC:9247;HGNC:1389;HGNC:1117;HGNC:17867;HGNC:1473;HGNC:10596;HGNC:4584;HGNC:2091;HGNC:9788;HGNC:11056;HGNC:6233;HGNC:6270;HGNC:5951;HGNC:1390;HGNC:6470;HGNC:10299;HGNC:10303;HGNC:10305;HGNC:10353;HGNC:10360;HGNC:10363;HGNC:10411	CACNB1;RPS27;DVL1;YWHAG;VPS16;GNB5;SGIP1;DBNL;CD2AP;HTT;MARCKS;OGT;CNTNAP1;TRIO;PPFIA3;CACNA1B;BSN;NPTN;CANX;SCN8A;GRIN1;CLTB;RAB7A;SLC6A9;KCNC1;KCNJ9;CADM1;CACNA1C;L1CAM;RPL10A;RPL13;RPL14;RPL4;RPL5;RPL7;RPS24	CACNB1;RPS27;DVL1;YWHAG;VPS16;GNB5;SGIP1;DBNL;CD2AP;HTT;MARCKS;OGT;CNTNAP1;TRIO;PPFIA3;CACNA1B;BSN;NPTN;CANX;SCN8A;GRIN1;CLTB;RAB7;SLC6A9;KCNC1;KCNJ9;CADM1;CACNA1C;L1CAM;RPL10A;RPL13;RPL14;RPL4;RPL5;RPL7;RPS24	CACNB1;RPS27;DVL1;YWHAG;VPS16;GNB5;SGIP1;DBNL;CD2AP
GO:0099523	B2	CC	presynaptic cytosol	│ ├─ presynaptic cytosol	GO:0098793	0.142416	0.189889	3	33	HGNC:4851;HGNC:6759;HGNC:8127	HTT;MARCKS;OGT	HTT;MARCKS;OGT	HTT;MARCKS;OGT
GO:0099569	B3	CC	presynaptic cytoskeleton	│ ├─ presynaptic cytoskeleton	GO:0098793			0	3
GO:0099182	B12	CC	presynaptic intermediate filament cytoskeleton	│ │ ├─ presynaptic intermediate filament cytoskeleton	GO:0099569			0	1
GO:0099143	B13	CC	presynaptic actin cytoskeleton	│ │ └─ presynaptic actin cytoskeleton	GO:0099569			0	1
GO:0048786	B4	CC	presynaptic active zone	│ ├─ presynaptic active zone	GO:0098793	0.00946888	0.0236722	9	89	HGNC:8011;HGNC:12303;HGNC:9247;HGNC:1389;HGNC:1117;HGNC:17867;HGNC:1473;HGNC:10596;HGNC:4584	CNTNAP1;TRIO;PPFIA3;CACNA1B;BSN;NPTN;CANX;SCN8A;GRIN1	CNTNAP1;TRIO;PPFIA3;CACNA1B;BSN;NPTN;CANX;SCN8A;GRIN1	CNTNAP1;TRIO;PPFIA3;CACNA1B
GO:0098831	B14	CC	presynaptic active zone cytoplasmic component	│ │ ├─ presynaptic active zone cytoplasmic component	GO:0048786			2	21	HGNC:1117;HGNC:9247	BSN;PPFIA3	BSN;PPFIA3	BSN;PPFIA3
GO:0048787	B15	CC	presynaptic active zone membrane	│ │ └─ presynaptic active zone membrane	GO:0048786	0.181948		4	57	HGNC:17867;HGNC:1473;HGNC:10596;HGNC:4584	NPTN;CANX;SCN8A;GRIN1	NPTN;CANX;SCN8A;GRIN1
GO:0099029	B27	CC	anchored component of presynaptic active zone membrane	│ │ ├─ anchored component of presynaptic active zone membrane	GO:0048787			0	5
GO:0098891	B28	CC	extrinsic component of presynaptic active zone membrane	│ │ ├─ extrinsic component of presynaptic active zone membrane	GO:0048787			0	3
GO:0099059	B29	CC	integral component of presynaptic active zone membrane	│ │ └─ integral component of presynaptic active zone membrane	GO:0048787	0.102491	0.146416	4	45	HGNC:17867;HGNC:1473;HGNC:10596;HGNC:4584	NPTN;CANX;SCN8A;GRIN1	NPTN;CANX;SCN8A;GRIN1	NPTN;CANX;SCN8A;GRIN1
GO:0098833	B5	CC	presynaptic endocytic zone	│ ├─ presynaptic endocytic zone	GO:0098793			1	21	HGNC:2091	CLTB	CLTB
GO:0098835	B16	CC	presynaptic endocytic zone membrane	│ │ └─ presynaptic endocytic zone membrane	GO:0098833			1	17	HGNC:2091	CLTB	CLTB	CLTB
GO:0098894	B30	CC	extrinsic component of presynaptic endocytic zone membrane	│ │ └─ extrinsic component of presynaptic endocytic zone membrane	GO:0098835			0	11
GO:0098830	B6	CC	presynaptic endosome	│ ├─ presynaptic endosome	GO:0098793			0	6
GO:0098954	B17	CC	presynaptic endosome membrane	│ │ └─ presynaptic endosome membrane	GO:0098830			0	1
GO:0099067	B31	CC	integral component of presynaptic endosome membrane	│ │ └─ integral component of presynaptic endosome membrane	GO:0098954			0	1
GO:0008021	B7	CC	synaptic vesicle	│ ├─ synaptic vesicle	GO:0098793	0.826328		3	119	HGNC:2091;HGNC:9788;HGNC:11056	CLTB;RAB7A;SLC6A9	CLTB;RAB7;SLC6A9
GO:0034592	B18	CC	synaptic vesicle lumen	│ │ ├─ synaptic vesicle lumen	GO:0008021			0	1
GO:0030672	B19	CC	synaptic vesicle membrane	│ │ └─ synaptic vesicle membrane	GO:0008021	0.741473	0.741473	3	102	HGNC:2091;HGNC:9788;HGNC:11056	CLTB;RAB7A;SLC6A9	CLTB;RAB7;SLC6A9	CLTB
GO:0098993	B32	CC	anchored component of synaptic vesicle membrane	│ │ ├─ anchored component of synaptic vesicle membrane	GO:0030672			1	18	HGNC:9788	RAB7A	RAB7	RAB7A
GO:0098850	B33	CC	extrinsic component of synaptic vesicle membrane	│ │ ├─ extrinsic component of synaptic vesicle membrane	GO:0030672			0	23
GO:0030285	B34	CC	integral component of synaptic vesicle membrane	│ │ └─ integral component of synaptic vesicle membrane	GO:0030672			1	52	HGNC:11056	SLC6A9	SLC6A9	SLC6A9
GO:0098992	B8	CC	neuronal dense core vesicle	│ ├─ neuronal dense core vesicle	GO:0098793			1	32	HGNC:3084	DVL1	DVL1	DVL1
GO:0099013	B20	CC	neuronal dense core vesicle lumen	│ │ ├─ neuronal dense core vesicle lumen	GO:0098992			0	3
GO:0099012	B21	CC	neuronal dense core vesicle membrane	│ │ └─ neuronal dense core vesicle membrane	GO:0098992			0	5
GO:0098674	B35	CC	extrinsic component of neuronal dense core vesicle membrane	│ │ ├─ extrinsic component of neuronal dense core vesicle membrane	GO:0099012			0	2
GO:0099066	B36	CC	integral component of neuronal dense core vesicle membrane	│ │ └─ integral component of neuronal dense core vesicle membrane	GO:0099012			0	3
GO:0042734	B9	CC	presynaptic membrane	│ ├─ presynaptic membrane	GO:0098793	0.0835133	0.134491	9	136	HGNC:6759;HGNC:6233;HGNC:6270;HGNC:5951;HGNC:1389;HGNC:1390;HGNC:11056;HGNC:4584;HGNC:6470	MARCKS;KCNC1;KCNJ9;CADM1;CACNA1B;CACNA1C;SLC6A9;GRIN1;L1CAM	MARCKS;KCNC1;KCNJ9;CADM1;CACNA1B;CACNA1C;SLC6A9;GRIN1;L1CAM
GO:0099026	B22	CC	anchored component of presynaptic membrane	│ │ ├─ anchored component of presynaptic membrane	GO:0042734			1	7	HGNC:6759	MARCKS	MARCKS	MARCKS
GO:0098888	B23	CC	extrinsic component of presynaptic membrane	│ │ ├─ extrinsic component of presynaptic membrane	GO:0042734			0	5
GO:0099056	B24	CC	integral component of presynaptic membrane	│ │ └─ integral component of presynaptic membrane	GO:0042734	0.086604	0.134491	8	117	HGNC:6233;HGNC:6270;HGNC:5951;HGNC:1389;HGNC:1390;HGNC:11056;HGNC:4584;HGNC:6470	KCNC1;KCNJ9;CADM1;CACNA1B;CACNA1C;SLC6A9;GRIN1;L1CAM	KCNC1;KCNJ9;CADM1;CACNA1B;CACNA1C;SLC6A9;GRIN1;L1CAM	KCNC1;KCNJ9;CADM1;CACNA1B;CACNA1C;SLC6A9;GRIN1;L1CAM
SYNGO:presyn_ribosome	B10	CC	presynaptic ribosome	│ ├─ presynaptic ribosome	GO:0098793	0.00143178	0.0040908	8	52	HGNC:10299;HGNC:10303;HGNC:10305;HGNC:10353;HGNC:10360;HGNC:10363;HGNC:10411;HGNC:10416	RPL10A;RPL13;RPL14;RPL4;RPL5;RPL7;RPS24;RPS27	RPL10A;RPL13;RPL14;RPL4;RPL5;RPL7;RPS24;RPS27	RPL10A;RPL13;RPL14;RPL4;RPL5;RPL7;RPS24;RPS27
SYNGO:presyn_er	B11	CC	presynaptic ER	│ └─ presynaptic ER	GO:0098793			0	2
SYNGO:presyn_er_membrane	B25	CC	presynaptic ER membrane	│ ├─ presynaptic ER membrane	SYNGO:presyn_er			0	1
SYNGO:presyn_er_membrane_integral	B37	CC	integral component of presynaptic ER membrane	│ │ └─ integral component of presynaptic ER membrane	SYNGO:presyn_er_membrane			0	1
SYNGO:presyn_ser	B26	CC	presynaptic SER	│ └─ presynaptic SER	SYNGO:presyn_er			0	1
SYNGO:presyn_ser_membrane	B38	CC	presynaptic SER membrane	│ └─ presynaptic SER membrane	SYNGO:presyn_ser			0	1
SYNGO:presyn_ser_membrane_integral	B39	CC	integral component of presynaptic SER membrane	│ └─ integral component of presynaptic SER membrane	SYNGO:presyn_ser_membrane			0	1
GO:0043083	C1	CC	synaptic cleft	├─ synaptic cleft	GO:0045202			0	17
GO:0098965	C2	CC	extracellular matrix of synaptic cleft	│ └─ extracellular matrix of synaptic cleft	GO:0043083			0	4
GO:0098794	D1	CC	postsynapse	├─ postsynapse	GO:0045202	6.33284e-07	1.26657e-05	51	621	HGNC:12732;HGNC:21747;HGNC:170;HGNC:6057;HGNC:28788;HGNC:1401;HGNC:12303;HGNC:2696;HGNC:7602;HGNC:8609;HGNC:14085;HGNC:4851;HGNC:7727;HGNC:8127;HGNC:6759;HGNC:164;HGNC:30368;HGNC:11056;HGNC:6840;HGNC:10360;HGNC:3297;HGNC:10305;HGNC:10363;HGNC:10416;HGNC:10402;HGNC:10353;HGNC:10299;HGNC:10011;HGNC:2857;HGNC:3084;HGNC:17904;HGNC:16923;HGNC:1384;HGNC:11497;HGNC:4037;HGNC:17867;HGNC:10596;HGNC:4584;H…	WASF1;CPEB4;ACTR3;INA;CAMKV;CACNB1;TRIO;DBNL;MYO5A;PARN;RTN4;HTT;NEDD4;OGT;MARCKS;ACTN2;DLGAP3;SLC6A9;MAP2K1;RPL5;EIF4G2;RPL14;RPL7;RPS27;RPS19;RPL4;RPL10A;RHEB;DGKZ;DVL1;DROSHA;AGAP3;CABP1;SYNGAP1;FYN;NPTN;SCN8A;GRIN1;PTPRF;IGSF9B;KCNC1;CADM1;CANX;CACNA1C;RPL13;RPL21;RPL31;RPS24;RPS17;RPS8;RPS9	WASF1;CPEB4;ACTR3;INA;CAMKV;CACNB1;TRIO;DBNL;MYO5A;PARN;RTN4;HTT;NEDD4;OGT;MARCKS;ACTN2;DLGAP3;SLC6A9;MAP2K1;RPL5;EIF4G2;RPL14;RPL7;RPS27;RPS19;RPL4;RPL10A;RHEB;DGKZ;DVL1;DROSHA;AGAP3;CABP1;SYNGAP1;SLK;NPTN;SCN8A;GRIN1;PTPRF;IGSF9B;KCNC1;CADM1;CANX;CACNA1C;RPL13;RPL21;RPL31;RPS24;RPS17;RPS8;RPS9	WASF1;CPEB4;ACTR3;INA;CAMKV;CACNB1;TRIO;DBNL;MYO5A;PARN;RTN4
GO:0099524	D2	CC	postsynaptic cytosol	│ ├─ postsynaptic cytosol	GO:0098794	0.0874189	0.134491	3	26	HGNC:4851;HGNC:7727;HGNC:8127	HTT;NEDD4;OGT	HTT;NEDD4;OGT	HTT;NEDD4;OGT
GO:0099571	D3	CC	postsynaptic cytoskeleton	│ ├─ postsynaptic cytoskeleton	GO:0098794	0.0137997	0.0306661	4	22	HGNC:6759;HGNC:6057;HGNC:7602;HGNC:164	MARCKS;INA;MYO5A;ACTN2	MARCKS;INA;MYO5A;ACTN2	MARCKS
GO:0099160	D12	CC	postsynaptic intermediate filament cytoskeleton	│ │ ├─ postsynaptic intermediate filament cytoskeleton	GO:0099571			1	3	HGNC:6057	INA	INA	INA
GO:0098871	D13	CC	postsynaptic actin cytoskeleton	│ │ ├─ postsynaptic actin cytoskeleton	GO:0099571			2	17	HGNC:7602;HGNC:164	MYO5A;ACTN2	MYO5A;ACTN2	MYO5A;ACTN2
GO:0150050	D14	CC	postsynaptic septin cytoskeleton	│ │ ├─ postsynaptic septin cytoskeleton	GO:0099571			0	1
GO:0099189	D15	CC	postsynaptic spectrin-associated cytoskeleton	│ │ └─ postsynaptic spectrin-associated cytoskeleton	GO:0099571			0	1
GO:0097444	D4	CC	spine apparatus	│ ├─ spine apparatus	GO:0098794			0	7
GO:0098897	D16	CC	spine apparatus membrane	│ │ └─ spine apparatus membrane	GO:0097444			0	2
GO:0099065	D30	CC	integral component of spine apparatus membrane	│ │ └─ integral component of spine apparatus membrane	GO:0098897			0	2
GO:0150051	D5	CC	postsynaptic Golgi apparatus	│ ├─ postsynaptic Golgi apparatus	GO:0098794			0	1
GO:0099572	D6	CC	postsynaptic specialization	│ ├─ postsynaptic specialization	GO:0098794	0.000122089	0.000488354	27	311	HGNC:30368;HGNC:11056;HGNC:6840;HGNC:10360;HGNC:3297;HGNC:10305;HGNC:10363;HGNC:10416;HGNC:10402;HGNC:10353;HGNC:10299;HGNC:10011;HGNC:2857;HGNC:3084;HGNC:17904;HGNC:16923;HGNC:1384;HGNC:11497;HGNC:4037;HGNC:164;HGNC:6057;HGNC:17867;HGNC:10596;HGNC:4584;HGNC:14085;HGNC:9670;HGNC:32326	DLGAP3;SLC6A9;MAP2K1;RPL5;EIF4G2;RPL14;RPL7;RPS27;RPS19;RPL4;RPL10A;RHEB;DGKZ;DVL1;DROSHA;AGAP3;CABP1;SYNGAP1;FYN;ACTN2;INA;NPTN;SCN8A;GRIN1;RTN4;PTPRF;IGSF9B	DLGAP3;SLC6A9;MAP2K1;RPL5;EIF4G2;RPL14;RPL7;RPS27;RPS19;RPL4;RPL10A;RHEB;DGKZ;DVL1;DROSHA;AGAP3;CABP1;SYNGAP1;SLK;ACTN2;INA;NPTN;SCN8A;GRIN1;RTN4;PTPRF;IGSF9B	DLGAP3
GO:0099091	D17	CC	postsynaptic specialization, intracellular component	│ │ ├─ postsynaptic specialization, intracellular component	GO:0099572			0	9
GO:0099634	D18	CC	postsynaptic specialization membrane	│ │ ├─ postsynaptic specialization membrane	GO:0099572			0	45
GO:0098892	D31	CC	extrinsic component of postsynaptic specialization membrane	│ │ │ ├─ extrinsic component of postsynaptic specialization membrane	GO:0099634			0	2
GO:0099060	D32	CC	integral component of postsynaptic specialization membrane	│ │ │ └─ integral component of postsynaptic specialization membrane	GO:0099634			0	41
GO:0014069	D19	CC	postsynaptic density	│ │ ├─ postsynaptic density	GO:0099572	2.86343e-05	0.000143172	25	251	HGNC:11056;HGNC:6840;HGNC:10360;HGNC:3297;HGNC:10305;HGNC:10363;HGNC:10416;HGNC:10402;HGNC:10353;HGNC:10299;HGNC:10011;HGNC:2857;HGNC:3084;HGNC:17904;HGNC:16923;HGNC:1384;HGNC:11497;HGNC:4037;HGNC:164;HGNC:6057;HGNC:17867;HGNC:10596;HGNC:4584;HGNC:14085;HGNC:9670	SLC6A9;MAP2K1;RPL5;EIF4G2;RPL14;RPL7;RPS27;RPS19;RPL4;RPL10A;RHEB;DGKZ;DVL1;DROSHA;AGAP3;CABP1;SYNGAP1;FYN;ACTN2;INA;NPTN;SCN8A;GRIN1;RTN4;PTPRF	SLC6A9;MAP2K1;RPL5;EIF4G2;RPL14;RPL7;RPS27;RPS19;RPL4;RPL10A;RHEB;DGKZ;DVL1;DROSHA;AGAP3;CABP1;SYNGAP1;SLK;ACTN2;INA;NPTN;SCN8A;GRIN1;RTN4;PTPRF	SLC6A9;MAP2K1;RPL5;EIF4G2;RPL14;RPL7;RPS27;RPS19;RPL4;RPL10A;RHEB;DGKZ;DVL1;DROSHA;AGAP3
GO:0099092	D33	CC	postsynaptic density, intracellular component	│ │ │ ├─ postsynaptic density, intracellular component	GO:0014069	0.0275238	0.0550475	5	42	HGNC:1384;HGNC:11497;HGNC:4037;HGNC:164;HGNC:6057	CABP1;SYNGAP1;FYN;ACTN2;INA	CABP1;SYNGAP1;SLK;ACTN2;INA	CABP1;SYNGAP1;FYN;ACTN2;INA
GO:0098839	D34	CC	postsynaptic density membrane	│ │ │ └─ postsynaptic density membrane	GO:0014069	0.195606	0.244507	6	101	HGNC:164;HGNC:17867;HGNC:10596;HGNC:4584;HGNC:14085;HGNC:9670	ACTN2;NPTN;SCN8A;GRIN1;RTN4;PTPRF	ACTN2;NPTN;SCN8A;GRIN1;RTN4;PTPRF	ACTN2
GO:0099031	D40	CC	anchored component of postsynaptic density membrane	│ │ │ ├─ anchored component of postsynaptic density membrane	GO:0098839			0	7
GO:0099147	D41	CC	extrinsic component of postsynaptic density membrane	│ │ │ ├─ extrinsic component of postsynaptic density membrane	GO:0098839			0	7
GO:0099061	D42	CC	integral component of postsynaptic density membrane	│ │ │ └─ integral component of postsynaptic density membrane	GO:0098839	0.210945	0.24817	5	82	HGNC:17867;HGNC:10596;HGNC:4584;HGNC:14085;HGNC:9670	NPTN;SCN8A;GRIN1;RTN4;PTPRF	NPTN;SCN8A;GRIN1;RTN4;PTPRF	NPTN;SCN8A;GRIN1;RTN4;PTPRF
GO:0099629	D20	CC	postsynaptic specialization of symmetric synapse	│ │ └─ postsynaptic specialization of symmetric synapse	GO:0099572			1	3	HGNC:32326	IGSF9B	IGSF9B	IGSF9B
GO:0098843	D7	CC	postsynaptic endocytic zone	│ ├─ postsynaptic endocytic zone	GO:0098794			0	8
GO:0098844	D21	CC	postsynaptic endocytic zone membrane	│ │ └─ postsynaptic endocytic zone membrane	GO:0098843			0	2
GO:0098845	D8	CC	postsynaptic endosome	│ ├─ postsynaptic endosome	GO:0098794			0	12
GO:0098895	D22	CC	postsynaptic endosome membrane	│ │ ├─ postsynaptic endosome membrane	GO:0098845			0	2
GO:0098999	D35	CC	extrinsic component of postsynaptic endosome membrane	│ │ │ └─ extrinsic component of postsynaptic endosome membrane	GO:0098895			0	1
GO:0098842	D23	CC	postsynaptic early endosome	│ │ ├─ postsynaptic early endosome	GO:0098845			0	1
GO:0098896	D36	CC	postsynaptic early endosome membrane	│ │ │ └─ postsynaptic early endosome membrane	GO:0098842			0	1
GO:0098998	D43	CC	extrinsic component of postsynaptic early endosome membrane	│ │ │ └─ extrinsic component of postsynaptic early endosome membrane	GO:0098896			0	1
GO:0098837	D24	CC	postsynaptic recycling endosome	│ │ └─ postsynaptic recycling endosome	GO:0098845			0	5
GO:0098944	D37	CC	postsynaptic recycling endosome membrane	│ │ └─ postsynaptic recycling endosome membrane	GO:0098837			0	4
GO:0099033	D44	CC	anchored component of postsynaptic recycling endosome membrane	│ │ └─ anchored component of postsynaptic recycling endosome membrane	GO:0098944			0	2
GO:0045211	D9	CC	postsynaptic membrane	│ ├─ postsynaptic membrane	GO:0098794	0.273094	0.303438	6	114	HGNC:6759;HGNC:6233;HGNC:5951;HGNC:1473;HGNC:1390;HGNC:11056	MARCKS;KCNC1;CADM1;CANX;CACNA1C;SLC6A9	MARCKS;KCNC1;CADM1;CANX;CACNA1C;SLC6A9
GO:0099025	D25	CC	anchored component of postsynaptic membrane	│ │ ├─ anchored component of postsynaptic membrane	GO:0045211			1	3	HGNC:6759	MARCKS	MARCKS	MARCKS
GO:0098890	D26	CC	extrinsic component of postsynaptic membrane	│ │ ├─ extrinsic component of postsynaptic membrane	GO:0045211			0	7
GO:0099055	D27	CC	integral component of postsynaptic membrane	│ │ └─ integral component of postsynaptic membrane	GO:0045211	0.314769	0.331336	5	97	HGNC:6233;HGNC:5951;HGNC:1473;HGNC:1390;HGNC:11056	KCNC1;CADM1;CANX;CACNA1C;SLC6A9	KCNC1;CADM1;CANX;CACNA1C;SLC6A9	KCNC1;CADM1;CANX;CACNA1C;SLC6A9
SYNGO:postsyn_ribosome	D10	CC	postsynaptic ribosome	│ ├─ postsynaptic ribosome	GO:0098794	1.90831e-06	1.27221e-05	14	70	HGNC:10299;HGNC:10303;HGNC:10305;HGNC:10313;HGNC:10334;HGNC:10353;HGNC:10360;HGNC:10363;HGNC:10411;HGNC:10397;HGNC:10402;HGNC:10441;HGNC:10442;HGNC:10416	RPL10A;RPL13;RPL14;RPL21;RPL31;RPL4;RPL5;RPL7;RPS24;RPS17;RPS19;RPS8;RPS9;RPS27	RPL10A;RPL13;RPL14;RPL21;RPL31;RPL4;RPL5;RPL7;RPS24;RPS17;RPS19;RPS8;RPS9;RPS27	RPL10A;RPL13;RPL14;RPL21;RPL31;RPL4;RPL5;RPL7;RPS24;RPS17;RPS19;RPS8;RPS9;RPS27
SYNGO:postsyn_er	D11	CC	postsynaptic ER	│ └─ postsynaptic ER	GO:0098794			1	6	HGNC:7602	MYO5A	MYO5A
SYNGO:postsyn_er_membrane	D28	CC	postsynaptic ER membrane	│ ├─ postsynaptic ER membrane	SYNGO:postsyn_er			0	1
SYNGO:postsyn_er_membrane_integral	D38	CC	integral component of postsynaptic ER membrane	│ │ └─ integral component of postsynaptic ER membrane	SYNGO:postsyn_er_membrane			0	1
SYNGO:postsyn_ser	D29	CC	postsynaptic SER	│ └─ postsynaptic SER	SYNGO:postsyn_er			1	4	HGNC:7602	MYO5A	MYO5A	MYO5A
SYNGO:postsyn_ser_membrane	D39	CC	postsynaptic SER membrane	│ └─ postsynaptic SER membrane	SYNGO:postsyn_ser			0	1
SYNGO:postsyn_ser_membrane_integral	D45	CC	integral component of postsynaptic SER membrane	│ └─ integral component of postsynaptic SER membrane	SYNGO:postsyn_ser_membrane			0	1
GO:0099544	E1	CC	extrasynaptic space	└─ extrasynaptic space	GO:0045202			0	6
GO:0098966	E2	CC	perisynaptic extracellular matrix	└─ perisynaptic extracellular matrix	GO:0099544			0	5
